# Supplementary material for: Genome-wide association and genotype by environment interactions for growth traits in U.S. Gelbvieh cattle
Source: BMC Genomics. 2019 Dec 4;20:926. doi: 10.1186/s12864-019-6231-y (PMC6892214; doi:10.1186/s12864-019-6231-y)
Supplement: Supplementary file 2 — Additional file 2. Summary of lead and supporting SNPs from analyses for BW, WW, YW, BW GxE, WW GxE, and YW GxE using 778K imputed genotypes, including QTL chromosome, base pair, and rounded Mb. [file 12864_2019_6231_MOESM2_ESM.xlsx]

## Sheet: BW_GWAS_GEMMA
GEMMA Marker	GEMMA CHR	GEMMA BP	GEMMA P-value	Rounded MB	GEMMA MAF
14:25006125_T_C	14	25006125	2.77651e-30	25	0.398
14:25003338_C_G	14	25003338	2.98715e-30	25	0.398
6:38777311_T_G	6	38777311	1.95364e-24	39	0.293
6:38834676_T_G	6	38834676	4.487e-22	39	0.252
6:38955154_T_G	6	38955154	1.00848e-21	39	0.306
6:38866381_A_G	6	38866381	1.21708e-21	39	0.251
6:38870271_G_T	6	38870271	4.32138e-21	39	0.248
6:38852093_A_G	6	38852093	2.98122e-19	39	0.309
14:25276491_A_G	14	25276491	4.20434e-19	25	0.256
14:25329035_A_G	14	25329035	4.32247e-19	25	0.248
14:25284162_A_C	14	25284162	4.88464e-19	25	0.256
14:25315687_G_A	14	25315687	5.21654e-19	25	0.243
6:38923533_T_C	6	38923533	2.01519e-18	39	0.237
6:38727641_A_G	6	38727641	2.30054e-18	39	0.237
6:38807241_C_T	6	38807241	2.56301e-18	39	0.237
6:39087791_A_G	6	39087791	3.11841e-18	39	0.264
6:38788877_C_T	6	38788877	3.34119e-18	39	0.236
6:38734814_G_C	6	38734814	4.71406e-18	39	0.242
6:38811533_C_T	6	38811533	6.09795e-18	39	0.236
6:38818283_C_T	6	38818283	1.63212e-17	39	0.237
6:38950070_A_G	6	38950070	2.73223e-17	39	0.237
6:38897628_T_C	6	38897628	3.95646e-17	39	0.238
6:38765656_G_A	6	38765656	5.7403e-17	39	0.239
6:38647897_T_C	6	38647897	7.73393e-17	39	0.278
6:38734752_T_C	6	38734752	1.0879e-16	39	0.239
6:38731368_T_C	6	38731368	1.10275e-16	39	0.239
6:38783076_T_C	6	38783076	1.10486e-16	39	0.239
6:38779440_G_T	6	38779440	1.1664e-16	39	0.239
6:38732667_T_C	6	38732667	1.16777e-16	39	0.239
6:38735901_A_G	6	38735901	1.34955e-16	39	0.239
6:38774879_G_A	6	38774879	1.41001e-16	39	0.239
6:38776500_A_C	6	38776500	1.41987e-16	39	0.239
6:38754991_G_A	6	38754991	1.60411e-16	39	0.239
6:38747445_A_G	6	38747445	1.77508e-16	39	0.239
6:38751637_C_T	6	38751637	1.77508e-16	39	0.239
6:38758660_C_A	6	38758660	1.80488e-16	39	0.239
6:38644886_A_G	6	38644886	1.8055e-16	39	0.277
6:38736441_C_A	6	38736441	2.16081e-16	39	0.24
6:38739408_C_T	6	38739408	2.16081e-16	39	0.24
6:38748125_C_T	6	38748125	2.28152e-16	39	0.239
6:38716298_C_T	6	38716298	2.44224e-16	39	0.239
6:38793698_T_C	6	38793698	2.581e-16	39	0.24
6:38803310_T_C	6	38803310	2.70124e-16	39	0.24
6:38841588_A_G	6	38841588	3.08655e-16	39	0.244
6:38781062_G_A	6	38781062	3.17767e-16	39	0.241
6:39436297_C_A	6	39436297	6.69705e-16	39	0.457
6:38837159_T_C	6	38837159	7.04031e-16	39	0.244
6:38655605_T_C	6	38655605	7.21719e-16	39	0.279
6:39441548_A_G	6	39441548	7.44955e-16	39	0.457
6:38878824_C_T	6	38878824	8.55198e-16	39	0.243
6:39426854_G_A	6	39426854	9.29924e-16	39	0.457
6:39413342_T_C	6	39413342	9.67771e-16	39	0.456
6:38827869_T_C	6	38827869	1.18309e-15	39	0.24
14:25814629_G_A	14	25814629	2.33143e-15	26	0.396
6:38829248_A_G	6	38829248	4.89224e-15	39	0.242
6:38939012_T_C	6	38939012	5.85484e-15	39	0.345
6:38737206_G_T	6	38737206	6.00282e-15	39	0.223
6:39262655_C_A	6	39262655	6.41983e-15	39	0.353
6:38845992_C_A	6	38845992	7.42511e-15	39	0.239
14:25293271_G_A	14	25293271	9.54818e-15	25	0.187
6:39356766_C_T	6	39356766	1.28295e-14	39	0.444
6:38830725_T_G	6	38830725	1.36247e-14	39	0.243
6:39431268_C_T	6	39431268	1.38424e-14	39	0.459
14:25117469_A_G	14	25117469	4.09459e-14	25	0.185
6:39416405_G_A	6	39416405	4.33222e-14	39	0.453
14:25847919_T_C	14	25847919	4.58538e-14	26	0.32
14:25252182_C_T	14	25252182	4.663e-14	25	0.187
6:38869785_T_C	6	38869785	5.65061e-14	39	0.249
14:25785103_T_G	14	25785103	1.12836e-13	26	0.322
6:39254959_C_T	6	39254959	1.30272e-13	39	0.249
14:25798645_T_C	14	25798645	1.30436e-13	26	0.323
6:39252552_A_G	6	39252552	1.36908e-13	39	0.249
14:25776037_A_G	14	25776037	1.48392e-13	26	0.253
6:39215738_A_C	6	39215738	1.67501e-13	39	0.148
6:39251631_G_A	6	39251631	1.74117e-13	39	0.25
6:39258226_C_T	6	39258226	1.7522e-13	39	0.249
6:39259257_G_A	6	39259257	1.82534e-13	39	0.249
6:39253604_G_A	6	39253604	1.8261e-13	39	0.249
6:39256262_T_C	6	39256262	1.8261e-13	39	0.249
6:39261628_A_G	6	39261628	2.35669e-13	39	0.249
6:39278657_T_G	6	39278657	2.83875e-13	39	0.259
6:39250536_A_G	6	39250536	3.01531e-13	39	0.249
6:39119600_T_C	6	39119600	3.17603e-13	39	0.221
6:39244034_C_T	6	39244034	3.77627e-13	39	0.248
6:39255646_A_C	6	39255646	5.09437e-13	39	0.249
6:39185743_T_C	6	39185743	6.60273e-13	39	0.26
6:39188643_C_T	6	39188643	9.70874e-13	39	0.256
6:38666081_T_C	6	38666081	1.03947e-12	39	0.235
6:39271661_G_T	6	39271661	1.17782e-12	39	0.245
6:39234851_G_A	6	39234851	1.2721e-12	39	0.247
6:38653201_A_C	6	38653201	2.08243e-12	39	0.228
6:38652252_T_G	6	38652252	2.37248e-12	39	0.228
6:39155537_A_G	6	39155537	2.88981e-12	39	0.205
14:25158768_G_A	14	25158768	5.024e-12	25	0.065
6:38576012_A_G	6	38576012	5.20239e-12	39	0.398
14:25307116_T_C	14	25307116	5.59402e-12	25	0.284
14:25607346_C_T	14	25607346	1.36587e-11	26	0.389
14:25846511_G_A	14	25846511	2.32406e-11	26	0.287
14:25587378_C_T	14	25587378	2.42681e-11	26	0.357
6:39102185_A_G	6	39102185	2.75877e-11	39	0.188
6:39145627_A_G	6	39145627	3.39021e-11	39	0.205
6:39177795_A_G	6	39177795	4.37842e-11	39	0.25
6:39445731_C_T	6	39445731	5.14066e-11	39	0.447
14:25765423_A_C	14	25765423	8.43444e-11	26	0.27
14:25287012_G_A	14	25287012	8.54732e-11	25	0.11
14:25272140_A_G	14	25272140	9.19986e-11	25	0.11
14:25719082_A_G	14	25719082	9.41476e-11	26	0.295
6:42445019_G_A	6	42445019	2.2022e-10	42	0.186
6:39359444_C_T	6	39359444	2.36626e-10	39	0.394
6:39346170_C_T	6	39346170	3.1617e-10	39	0.257
6:39342988_T_G	6	39342988	3.50794e-10	39	0.256
6:39340446_A_C	6	39340446	4.2342e-10	39	0.256
14:25762795_A_C	14	25762795	5.20495e-10	26	0.29
6:38704872_T_G	6	38704872	6.47234e-10	39	0.261
14:25766228_G_A	14	25766228	7.17566e-10	26	0.265
6:38677100_T_C	6	38677100	7.56783e-10	39	0.185
14:25877586_C_T	14	25877586	8.36898e-10	26	0.102
6:39372172_T_C	6	39372172	8.51963e-10	39	0.407
14:25894793_A_G	14	25894793	9.55616e-10	26	0.102
6:39246418_A_G	6	39246418	1.00232e-09	39	0.195
14:24437778_G_A	14	24437778	1.1687e-09	24	0.244
6:38679438_C_T	6	38679438	1.40899e-09	39	0.18
20:4872553_G_A	20	4872553	2.2163e-09	5	0.193
6:38571977_T_C	6	38571977	2.34618e-09	39	0.332
14:24466047_G_A	14	24466047	2.71298e-09	24	0.242
20:4873556_A_G	20	4873556	2.9776e-09	5	0.193
14:24471148_T_C	14	24471148	3.67827e-09	24	0.242
6:39403857_G_T	6	39403857	3.7151e-09	39	0.393
6:39398681_G_A	6	39398681	3.80038e-09	39	0.394
6:39430325_C_A	6	39430325	3.94437e-09	39	0.388
14:26022948_T_C	14	26022948	4.0623e-09	26	0.285
6:39023195_G_A	6	39023195	4.47111e-09	39	0.143
6:38677618_G_A	6	38677618	4.48062e-09	39	0.187
14:25001921_A_C	14	25001921	5.52618e-09	25	0.189
14:25129005_A_G	14	25129005	6.84227e-09	25	0.304
20:4883142_C_T	20	4883142	7.10273e-09	5	0.193
14:25400645_T_C	14	25400645	7.21926e-09	25	0.061
7:93294483_A_G	7	93294483	1.00588e-08	93	0.283
7:93223793_T_C	7	93223793	1.01327e-08	93	0.282
7:93207846_A_G	7	93207846	1.04229e-08	93	0.282
7:93254737_G_A	7	93254737	1.04337e-08	93	0.283
7:93206020_C_T	7	93206020	1.06643e-08	93	0.282
14:25460952_C_T	14	25460952	1.11099e-08	25	0.061
14:25466175_T_C	14	25466175	1.11436e-08	25	0.061
20:4916731_G_C	20	4916731	1.14455e-08	5	0.171
20:4879636_G_A	20	4879636	1.1914e-08	5	0.2
20:4890033_A_G	20	4890033	1.22685e-08	5	0.194
6:38344621_G_A	6	38344621	1.27081e-08	38	0.053
6:37857369_T_C	6	37857369	1.37477e-08	38	0.222
6:37854698_A_G	6	37854698	1.37823e-08	38	0.223
7:93207176_A_G	7	93207176	1.39056e-08	93	0.282
7:93218452_T_A	7	93218452	1.40332e-08	93	0.282
14:25196216_G_A	14	25196216	1.48781e-08	25	0.321
7:93224876_A_C	7	93224876	1.52467e-08	93	0.282
6:37853910_C_A	6	37853910	1.57304e-08	38	0.223
14:25155780_G_A	14	25155780	1.5855e-08	25	0.321
7:93226167_C_T	7	93226167	1.6821e-08	93	0.282
6:39367782_T_C	6	39367782	1.71525e-08	39	0.39
14:24346371_C_T	14	24346371	1.72674e-08	24	0.222
14:25297771_G_T	14	25297771	2.17227e-08	25	0.31
6:42057261_A_G	6	42057261	2.5229e-08	42	0.343
14:25204467_G_T	14	25204467	2.53234e-08	25	0.346
14:24361242_A_G	14	24361242	2.64484e-08	24	0.377
14:25832112_G_A	14	25832112	2.67635e-08	26	0.217
6:37596572_G_T	6	37596572	3.37551e-08	38	0.046
14:24465547_C_T	14	24465547	3.53493e-08	24	0.181
14:24455927_G_A	14	24455927	3.67214e-08	24	0.181
20:4844913_A_G	20	4844913	4.2699e-08	5	0.229
14:25575718_G_T	14	25575718	4.9563e-08	26	0.36
14:24459302_C_T	14	24459302	5.22373e-08	24	0.157
20:4835374_G_A	20	4835374	5.23884e-08	5	0.229
6:41047507_T_G	6	41047507	5.53232e-08	41	0.407
20:4830857_G_A	20	4830857	5.91894e-08	5	0.23
14:25175575_T_C	14	25175575	5.99314e-08	25	0.328
7:93287387_A_G	7	93287387	6.19635e-08	93	0.28
14:25218601_G_T	14	25218601	6.63484e-08	25	0.32
20:4845216_A_G	20	4845216	6.8581e-08	5	0.23
6:38825835_C_T	6	38825835	6.86855e-08	39	0.273
14:24425758_C_T	14	24425758	7.22004e-08	24	0.242
6:38280348_T_G	6	38280348	7.9152e-08	38	0.096
14:25318899_G_T	14	25318899	8.26511e-08	25	0.312
6:38808645_A_G	6	38808645	8.89728e-08	39	0.265
14:24453615_T_C	14	24453615	9.48462e-08	24	0.182
7:93190119_T_C	7	93190119	1.04642e-07	93	0.283
7:93116946_G_A	7	93116946	1.13046e-07	93	0.313
14:25699163_G_A	14	25699163	1.14801e-07	26	0.411
14:25627267_A_C	14	25627267	1.48617e-07	26	0.287
14:25698286_T_C	14	25698286	1.49783e-07	26	0.383
7:93281534_T_C	7	93281534	1.50099e-07	93	0.338
6:38570632_A_G	6	38570632	1.50515e-07	39	0.251
14:24479351_A_C	14	24479351	1.53917e-07	24	0.195
6:38579360_A_G	6	38579360	1.59029e-07	39	0.251
6:42044896_G_A	6	42044896	1.67691e-07	42	0.46
6:38595246_A_G	6	38595246	1.93248e-07	39	0.251
14:24473841_T_G	14	24473841	1.98218e-07	24	0.195
6:38590515_A_G	6	38590515	1.98643e-07	39	0.251
6:38581382_G_T	6	38581382	2.03983e-07	39	0.251
6:38583783_A_G	6	38583783	2.03983e-07	39	0.251
6:38584417_T_C	6	38584417	2.03983e-07	39	0.251
14:25648989_C_T	14	25648989	2.16003e-07	26	0.287
14:25640190_G_A	14	25640190	2.23768e-07	26	0.287
14:25704852_G_A	14	25704852	2.29379e-07	26	0.384
6:38587669_G_A	6	38587669	2.42858e-07	39	0.251
6:38592222_C_T	6	38592222	2.42858e-07	39	0.251
14:25147967_C_T	14	25147967	2.52636e-07	25	0.332
6:38574125_T_C	6	38574125	2.53477e-07	39	0.251
6:41984162_A_C	6	41984162	2.57696e-07	42	0.264
14:25704807_A_G	14	25704807	2.64131e-07	26	0.384
14:25708285_T_C	14	25708285	2.80631e-07	26	0.384
6:38589435_G_A	6	38589435	3.05483e-07	39	0.251
6:38599667_T_G	6	38599667	3.0931e-07	39	0.231
6:41079201_C_A	6	41079201	3.17506e-07	41	0.408
14:25107724_A_G	14	25107724	3.22052e-07	25	0.303
14:25054377_A_G	14	25054377	3.2721e-07	25	0.153
14:25127751_C_T	14	25127751	3.29156e-07	25	0.303
14:25117550_G_A	14	25117550	3.30509e-07	25	0.303
6:41978318_C_T	6	41978318	3.44288e-07	42	0.265
7:93133195_C_A	7	93133195	3.46626e-07	93	0.309
7:93263102_C_T	7	93263102	3.49402e-07	93	0.338
14:25085486_T_C	14	25085486	3.51809e-07	25	0.3
7:93251138_T_C	7	93251138	3.80579e-07	93	0.337
14:25612510_A_G	14	25612510	3.87167e-07	26	0.338
6:38593556_G_T	6	38593556	4.13091e-07	39	0.251
6:38597772_T_C	6	38597772	4.36715e-07	39	0.251
6:38605879_G_A	6	38605879	4.61105e-07	39	0.25
7:93243245_G_A	7	93243245	4.63273e-07	93	0.338
7:93243714_C_T	7	93243714	4.63273e-07	93	0.338
6:38602731_T_G	6	38602731	5.13267e-07	39	0.251
7:93229001_A_G	7	93229001	5.13296e-07	93	0.338
14:24476256_T_C	14	24476256	5.58673e-07	24	0.168
7:93142176_G_A	7	93142176	5.61903e-07	93	0.309
6:38608653_C_T	6	38608653	5.63686e-07	39	0.251
6:38608662_A_G	6	38608662	5.63686e-07	39	0.251
6:38988628_C_T	6	38988628	5.64107e-07	39	0.108
14:23893220_G_A	14	23893220	6.08932e-07	24	0.264
6:38611254_G_A	6	38611254	6.3584e-07	39	0.251
6:38612149_T_C	6	38612149	6.3584e-07	39	0.251
6:38612534_T_C	6	38612534	6.3584e-07	39	0.251
6:38616248_G_A	6	38616248	6.41817e-07	39	0.25
14:26516725_A_G	14	26516725	6.48642e-07	27	0.307
14:23020932_T_C	14	23020932	6.50414e-07	23	0.467
14:25107556_G_A	14	25107556	6.57041e-07	25	0.301
6:38614787_G_A	6	38614787	6.63356e-07	39	0.25
14:25699283_A_G	14	25699283	6.64285e-07	26	0.415
14:23671567_C_T	14	23671567	6.67224e-07	24	0.269
6:39126074_T_C	6	39126074	6.76898e-07	39	0.147
20:4901366_A_G	20	4901366	7.18005e-07	5	0.214
7:93247780_G_T	7	93247780	7.18299e-07	93	0.338
6:38546701_A_G	6	38546701	7.6275e-07	39	0.248
6:38549807_A_G	6	38549807	7.6275e-07	39	0.248
7:93231670_A_G	7	93231670	7.81618e-07	93	0.337
6:28462736_C_T	6	28462736	7.90257e-07	28	0.214
14:24475213_G_A	14	24475213	8.49345e-07	24	0.171
14:24326513_T_C	14	24326513	8.64528e-07	24	0.349
6:38556860_T_C	6	38556860	9.08327e-07	39	0.248
6:38689886_C_T	6	38689886	9.45484e-07	39	0.133
14:25983064_G_A	14	25983064	9.48362e-07	26	0.251
14:25980137_C_T	14	25980137	9.6998e-07	26	0.251
6:39034201_C_T	6	39034201	9.82217e-07	39	0.153
14:23995690_C_G	14	23995690	1.04364e-06	24	0.252
6:34189042_T_C	6	34189042	1.05878e-06	34	0.039
14:24478336_A_G	14	24478336	1.07033e-06	24	0.168
7:93172661_G_A	7	93172661	1.10201e-06	93	0.395
6:41972899_A_G	6	41972899	1.14489e-06	42	0.247
6:34200257_G_A	6	34200257	1.19171e-06	34	0.039
6:34201706_C_T	6	34201706	1.19171e-06	34	0.039
14:23638459_T_C	14	23638459	1.2471e-06	24	0.268
14:25290225_T_C	14	25290225	1.2522e-06	25	0.178
6:37679790_C_A	6	37679790	1.26362e-06	38	0.103
7:93023690_G_A	7	93023690	1.32437e-06	93	0.341
6:34181165_T_C	6	34181165	1.3963e-06	34	0.039
6:34182714_C_T	6	34182714	1.3963e-06	34	0.039
6:41422065_T_C	6	41422065	1.47361e-06	41	0.041
14:24378496_T_C	14	24378496	1.47625e-06	24	0.361
14:23996288_C_T	14	23996288	1.48853e-06	24	0.251
14:22602345_A_G	14	22602345	1.50516e-06	23	0.183
6:34186170_A_C	6	34186170	1.58435e-06	34	0.039
7:93274237_G_A	7	93274237	1.66215e-06	93	0.347
6:41229657_A_G	6	41229657	1.66987e-06	41	0.497
14:26026584_A_G	14	26026584	1.72309e-06	26	0.254
6:38629333_A_C	6	38629333	1.80144e-06	39	0.248
6:37688757_C_T	6	37688757	1.80915e-06	38	0.101
20:4888964_C_T	20	4888964	1.81e-06	5	0.346
6:34185369_A_G	6	34185369	1.88071e-06	34	0.039
6:34194547_G_T	6	34194547	1.8855e-06	34	0.039
6:41368610_T_G	6	41368610	1.91974e-06	41	0.042
6:38629930_A_G	6	38629930	1.92938e-06	39	0.248
6:38618402_A_C	6	38618402	2.08638e-06	39	0.25
14:25406100_A_G	14	25406100	2.14486e-06	25	0.289
14:25807594_C_A	14	25807594	2.39859e-06	26	0.284
14:24335922_A_C	14	24335922	2.48548e-06	24	0.346
14:25241366_T_C	14	25241366	2.6538e-06	25	0.174
6:38540049_T_C	6	38540049	2.67481e-06	39	0.247
14:24333423_C_T	14	24333423	2.73842e-06	24	0.347
14:24381979_C_A	14	24381979	2.83979e-06	24	0.133
6:38483375_A_G	6	38483375	2.85614e-06	38	0.289
14:25228905_T_C	14	25228905	2.91867e-06	25	0.184
20:4534887_A_C	20	4534887	3.15881e-06	5	0.204
7:93236888_A_G	7	93236888	3.17282e-06	93	0.346
7:93018538_A_G	7	93018538	3.3129e-06	93	0.377
14:16036285_G_A	14	16036285	3.41679e-06	16	0.171
20:4750178_T_C	20	4750178	3.52468e-06	5	0.27
14:24336303_G_A	14	24336303	3.574e-06	24	0.347
14:24336953_G_A	14	24336953	3.62382e-06	24	0.346
20:4791751_A_C	20	4791751	3.77629e-06	5	0.267
7:94411691_T_G	7	94411691	3.82253e-06	94	0.114
20:4759767_A_G	20	4759767	4.01014e-06	5	0.27
20:4754503_A_G	20	4754503	4.12259e-06	5	0.27
20:4762743_T_C	20	4762743	4.14956e-06	5	0.27
6:39468165_T_C	6	39468165	4.21633e-06	39	0.265
14:23685731_A_G	14	23685731	4.26569e-06	24	0.336
14:25393163_A_G	14	25393163	4.28004e-06	25	0.283
20:5482087_C_T	20	5482087	4.46748e-06	5	0.136
6:38471732_G_A	6	38471732	4.73982e-06	38	0.246
6:38479950_G_A	6	38479950	4.91394e-06	38	0.244
6:38538611_T_C	6	38538611	4.9556e-06	39	0.247
6:38625795_A_G	6	38625795	5.18325e-06	39	0.123
14:26055664_C_A	14	26055664	5.19305e-06	26	0.261
20:4793312_A_C	20	4793312	5.21751e-06	5	0.266
6:37681760_C_A	6	37681760	5.29458e-06	38	0.102
6:37682742_A_G	6	37682742	5.29458e-06	38	0.102
6:38477781_T_C	6	38477781	5.35895e-06	38	0.246
14:23615026_A_G	14	23615026	5.43113e-06	24	0.341
14:23628265_A_G	14	23628265	5.49266e-06	24	0.341
6:37594594_G_A	6	37594594	5.50884e-06	38	0.104
6:38746212_A_G	6	38746212	5.60197e-06	39	0.108
14:24613705_T_A	14	24613705	5.62674e-06	24	0.073
6:39579598_C_T	6	39579598	5.68451e-06	40	0.304
6:39580784_G_T	6	39580784	5.68451e-06	40	0.304
6:37683764_G_C	6	37683764	5.83458e-06	38	0.09
6:38487018_C_T	6	38487018	6.10645e-06	38	0.243
6:37736577_C_A	6	37736577	6.11143e-06	38	0.026
14:23875604_G_A	14	23875604	6.23188e-06	24	0.148
6:37577335_T_C	6	37577335	6.30838e-06	38	0.136
14:27846373_T_C	14	27846373	6.32466e-06	28	0.499
7:93079409_C_A	7	93079409	6.38e-06	93	0.29
6:41666549_A_G	6	41666549	6.42308e-06	42	0.12
14:23003015_A_G	14	23003015	6.55592e-06	23	0.161
20:4662257_A_G	20	4662257	6.61104e-06	5	0.248
14:23682412_T_C	14	23682412	6.74411e-06	24	0.305
14:24391175_T_C	14	24391175	6.79572e-06	24	0.371
14:23625695_C_T	14	23625695	6.98026e-06	24	0.341
14:25095079_A_C	14	25095079	7.01118e-06	25	0.351
6:38495361_C_T	6	38495361	7.05763e-06	38	0.243
14:23826400_G_A	14	23826400	7.31394e-06	24	0.269
6:36597370_T_C	6	36597370	7.331e-06	37	0.327
7:93007435_C_T	7	93007435	7.61135e-06	93	0.268
14:25117565_A_C	14	25117565	7.66674e-06	25	0.027
20:5726323_C_T	20	5726323	8.03578e-06	6	0.14
6:42146277_A_G	6	42146277	8.10022e-06	42	0.124
7:93084169_T_C	7	93084169	8.25898e-06	93	0.42
6:37630460_T_G	6	37630460	8.29931e-06	38	0.156
14:26495651_C_G	14	26495651	8.32308e-06	26	0.349
6:42035397_A_G	6	42035397	8.50184e-06	42	0.25
14:25115294_G_A	14	25115294	8.52453e-06	25	0.352
6:37675569_G_A	6	37675569	8.98593e-06	38	0.15
6:37699219_C_T	6	37699219	9.72754e-06	38	0.089

## Sheet: BW_GWAS_EMMAX
EMMAX Marker	EMMAX CHR	EMMAX BP	EMMAX P-value	Regression Beta	Beta SE	PVE	Rounded MB
6:38777311_T_G	6	38777311	2.21e-30	-1.79488	0.156182	0.0126444	39
14:25003338_C_G	14	25003338	1.17e-29	-1.623	0.143054	0.0123272	25
14:25006125_T_C	14	25006125	1.17e-29	-1.62266	0.143025	0.0123272	25
6:38955154_T_G	6	38955154	4.66e-27	-1.78197	0.164955	0.0111892	39
6:38834676_T_G	6	38834676	9.51e-27	-1.69719	0.158079	0.0110535	39
6:38866381_A_G	6	38866381	1.72e-26	-1.69191	0.158409	0.0109404	39
6:38870271_G_T	6	38870271	8.23e-26	-1.67982	0.159481	0.0106433	39
6:38852093_A_G	6	38852093	5.95e-25	-1.70933	0.165262	0.0102669	39
6:38923533_T_C	6	38923533	1.42e-22	-1.60037	0.163314	0.00922537	39
6:38727641_A_G	6	38727641	1.68e-22	-1.5985	0.163403	0.0091941	39
6:38807241_C_T	6	38807241	1.87e-22	-1.59603	0.163339	0.00917305	39
6:38734814_G_C	6	38734814	2.27e-22	-1.57939	0.16196	0.00913675	39
6:38788877_C_T	6	38788877	2.68e-22	-1.58821	0.163153	0.0091048	39
6:38811533_C_T	6	38811533	5.2e-22	-1.57789	0.163235	0.00897884	39
6:38818283_C_T	6	38818283	1.24e-21	-1.56459	0.163387	0.00881332	39
6:38950070_A_G	6	38950070	2.24e-21	-1.55239	0.163166	0.0087008	39
6:39087791_A_G	6	39087791	2.5e-21	-1.48929	0.156723	0.00868005	39
6:38897628_T_C	6	38897628	2.9e-21	-1.55474	0.163883	0.00865153	39
6:38765656_G_A	6	38765656	3.53e-21	-1.53354	0.161999	0.00861441	39
6:38647897_T_C	6	38647897	3.56e-21	-1.54123	0.162824	0.00861303	39
6:39436297_C_A	6	39436297	5.18e-21	-1.43237	0.151961	0.0085415	39
6:39441548_A_G	6	39441548	6.12e-21	-1.42935	0.151926	0.00850976	39
6:38734752_T_C	6	38734752	6.22e-21	-1.52695	0.16233	0.00850659	39
6:38731368_T_C	6	38731368	6.29e-21	-1.5265	0.162301	0.00850466	39
6:38783076_T_C	6	38783076	6.3e-21	-1.52122	0.161742	0.00850438	39
6:38732667_T_C	6	38732667	6.57e-21	-1.52587	0.162313	0.00849641	39
6:38779440_G_T	6	38779440	6.69e-21	-1.52001	0.161723	0.00849299	39
6:39426854_G_A	6	39426854	6.95e-21	-1.42877	0.152083	0.00848552	39
6:39413342_T_C	6	39413342	7.21e-21	-1.42673	0.151928	0.00847854	39
6:38735901_A_G	6	38735901	7.77e-21	-1.52309	0.162326	0.00846448	39
6:38776500_A_C	6	38776500	8.13e-21	-1.51619	0.161674	0.0084558	39
6:38754991_G_A	6	38754991	8.9e-21	-1.52032	0.162281	0.00843854	39
6:38774879_G_A	6	38774879	9e-21	-1.51626	0.161869	0.00843637	39
6:38644886_A_G	6	38644886	9.28e-21	-1.52398	0.162748	0.00843066	39
6:38747445_A_G	6	38747445	1.01e-20	-1.51806	0.16227	0.00841486	39
6:38751637_C_T	6	38751637	1.01e-20	-1.51806	0.16227	0.00841486	39
6:38758660_C_A	6	38758660	1.06e-20	-1.51597	0.162144	0.00840487	39
6:38841588_A_G	6	38841588	1.07e-20	-1.50368	0.160847	0.00840304	39
6:38736441_C_A	6	38736441	1.12e-20	-1.51421	0.162055	0.00839462	39
6:38739408_C_T	6	38739408	1.12e-20	-1.51421	0.162055	0.00839462	39
6:38748125_C_T	6	38748125	1.21e-20	-1.50976	0.161715	0.00838062	39
6:38793698_T_C	6	38793698	1.29e-20	-1.50944	0.161802	0.00836813	39
6:38803310_T_C	6	38803310	1.32e-20	-1.51015	0.161924	0.00836342	39
6:38781062_G_A	6	38781062	1.41e-20	-1.49475	0.160387	0.00835164	39
6:38716298_C_T	6	38716298	1.47e-20	-1.51176	0.162299	0.00834282	39
6:38837159_T_C	6	38837159	2.38e-20	-1.48797	0.160635	0.00825143	39
6:38939012_T_C	6	38939012	2.79e-20	-1.29417	0.139973	0.00822098	39
6:38878824_C_T	6	38878824	3.65e-20	-1.49313	0.161997	0.00817015	39
6:38655605_T_C	6	38655605	3.87e-20	-1.4992	0.162769	0.00815892	39
6:39262655_C_A	6	39262655	6.06e-20	-1.43535	0.156662	0.00807388	39
6:38827869_T_C	6	38827869	6.42e-20	-1.48339	0.162016	0.00806293	39
6:39431268_C_T	6	39431268	9.9e-20	-1.38841	0.152429	0.00798057	39
6:38845992_C_A	6	38845992	1.86e-19	-1.4214	0.157247	0.00786055	39
6:38829248_A_G	6	38829248	2.5e-19	-1.46042	0.162154	0.00780399	39
6:38830725_T_G	6	38830725	4.72e-19	-1.44129	0.161291	0.00768338	39
6:38737206_G_T	6	38737206	4.9e-19	-1.483	0.166032	0.00767656	39
6:39356766_C_T	6	39356766	6.22e-19	-1.31765	0.147961	0.0076312	39
6:39416405_G_A	6	39416405	9.13e-19	-1.33552	0.150697	0.00755808	39
6:38869785_T_C	6	38869785	1.09e-18	-1.32817	0.150212	0.00752377	39
14:25315687_G_A	14	25315687	3.92e-18	-1.30584	0.150145	0.00728109	25
14:25276491_A_G	14	25276491	3.97e-18	-1.27641	0.146785	0.00727881	25
14:25284162_A_C	14	25284162	5.11e-18	-1.27204	0.14677	0.00723091	25
14:25329035_A_G	14	25329035	5.26e-18	-1.27809	0.147527	0.00722515	25
6:39254959_C_T	6	39254959	7.92e-18	-1.41002	0.163644	0.0071475	39
6:39252552_A_G	6	39252552	8.84e-18	-1.4072	0.163558	0.00712653	39
6:39278657_T_G	6	39278657	9.59e-18	-1.41938	0.165155	0.00711101	39
6:39258226_C_T	6	39258226	1.11e-17	-1.40365	0.163653	0.00708267	39
6:39251631_G_A	6	39251631	1.13e-17	-1.39672	0.162875	0.00708009	39
6:39253604_G_A	6	39253604	1.15e-17	-1.40282	0.163633	0.00707601	39
6:39256262_T_C	6	39256262	1.15e-17	-1.40282	0.163633	0.00707601	39
6:39259257_G_A	6	39259257	1.19e-17	-1.40272	0.163688	0.00707037	39
6:39261628_A_G	6	39261628	1.53e-17	-1.40004	0.163934	0.00702267	39
6:39250536_A_G	6	39250536	2e-17	-1.39314	0.163734	0.00697096	39
6:39119600_T_C	6	39119600	2.74e-17	-1.41907	0.167504	0.00691133	39
6:39244034_C_T	6	39244034	2.87e-17	-1.38617	0.163722	0.00690287	39
6:39255646_A_C	6	39255646	3.36e-17	-1.38167	0.16355	0.0068727	39
14:24974811_A_G	14	24974811	3.62e-17	-1.2235	0.144974	0.00685882	25
6:39234851_G_A	6	39234851	1.01e-16	-1.3646	0.16407	0.00666292	39
6:39271661_G_T	6	39271661	1.21e-16	-1.36026	0.163959	0.00662985	39
6:39185743_T_C	6	39185743	1.57e-16	-1.19057	0.144053	0.00657977	39
6:38666081_T_C	6	38666081	1.83e-16	-1.32256	0.16038	0.00655076	39
6:39188643_C_T	6	39188643	2.35e-16	-1.19846	0.14586	0.00650362	39
14:24805830_T_C	14	24805830	2.69e-16	-1.186	0.144631	0.00647799	25
6:38653201_A_C	6	38653201	3.25e-16	-1.30206	0.159231	0.00644191	39
6:38652252_T_G	6	38652252	3.77e-16	-1.29979	0.159308	0.00641344	39
6:38576012_A_G	6	38576012	3.78e-16	-1.07104	0.131277	0.00641293	39
6:39215738_A_C	6	39215738	4.25e-16	-1.37086	0.168319	0.00639072	39
6:39155537_A_G	6	39155537	1.13e-15	-1.32085	0.164594	0.00620568	39
14:24706279_A_G	14	24706279	1.36e-15	-1.15682	0.144576	0.00616966	25
6:39445731_C_T	6	39445731	3.85e-15	-1.18053	0.149974	0.0059722	39
14:25814629_G_A	14	25814629	4.81e-15	-1.03718	0.132234	0.00593	26
6:39145627_A_G	6	39145627	1.57e-14	-1.26778	0.164808	0.00570514	39
6:39177795_A_G	6	39177795	2.47e-14	-1.10354	0.144545	0.00562001	39
6:39102185_A_G	6	39102185	7.95e-14	-1.22598	0.163869	0.00539804	39
14:25847919_T_C	14	25847919	9.13e-14	-0.96179	0.128873	0.00537171	26
14:25293271_G_A	14	25293271	1.03e-13	-1.18577	0.159222	0.00534907	25
6:39359444_C_T	6	39359444	1.33e-13	-1.04614	0.141123	0.00530016	39
14:24115281_T_G	14	24115281	1.48e-13	-0.947229	0.128017	0.0052807	24
6:39372172_T_C	6	39372172	1.53e-13	-1.06735	0.144346	0.00527377	39
14:25785103_T_G	14	25785103	1.68e-13	-0.937042	0.126941	0.00525584	26
14:25798645_T_C	14	25798645	1.93e-13	-0.934416	0.126905	0.00522951	26
6:42445019_G_A	6	42445019	2.24e-13	-1.26616	0.172428	0.00520129	42
6:39342988_T_G	6	39342988	2.46e-13	-1.13245	0.154477	0.00518396	39
6:38677100_T_C	6	38677100	2.77e-13	-1.17686	0.160883	0.00516174	39
6:38704872_T_G	6	38704872	2.95e-13	-1.18908	0.162751	0.00514932	39
6:39340446_A_C	6	39340446	3.11e-13	-1.12599	0.154262	0.00513959	39
6:39346170_C_T	6	39346170	3.71e-13	-1.0712	0.147242	0.00510587	39
14:25252182_C_T	14	25252182	4.16e-13	-1.15597	0.15923	0.00508442	25
14:25117469_A_G	14	25117469	5.57e-13	-1.1506	0.159364	0.00502911	25
14:25776037_A_G	14	25776037	5.71e-13	-1.01635	0.140839	0.00502426	26
14:25797331_C_T	14	25797331	5.89e-13	-0.919457	0.127486	0.00501845	26
6:39246418_A_G	6	39246418	6.22e-13	-1.18105	0.163923	0.00500825	39
14:24127314_G_A	14	24127314	8.08e-13	-0.914539	0.12757	0.00495864	24
6:38679438_C_T	6	38679438	8.98e-13	-1.14946	0.160665	0.00493868	39
14:24898463_A_C	14	24898463	9.83e-13	-1.03247	0.144567	0.00492139	25
14:24954981_T_C	14	24954981	1.2e-12	-1.02842	0.144556	0.00488381	25
6:38677618_G_A	6	38677618	2.24e-12	-1.12289	0.15979	0.00476556	39
14:24147525_T_C	14	24147525	3.03e-12	-0.895809	0.128255	0.00470813	24
6:39403857_G_T	6	39403857	3.34e-12	-0.985276	0.141339	0.00468989	39
14:24920386_T_C	14	24920386	3.39e-12	-1.01042	0.14499	0.00468705	25
6:39398681_G_A	6	39398681	3.43e-12	-0.984741	0.141339	0.00468484	39
6:38571977_T_C	6	38571977	3.73e-12	-1.0182	0.146389	0.00466914	39
14:25307116_T_C	14	25307116	5.13e-12	-0.904937	0.130961	0.00460849	25
14:25607346_C_T	14	25607346	5.45e-12	-0.958401	0.138868	0.00459734	26
6:39430325_C_A	6	39430325	6.12e-12	-0.967279	0.140492	0.00457534	39
14:25589517_G_A	14	25589517	7.52e-12	-0.954796	0.139279	0.00453619	26
14:24114365_A_G	14	24114365	8.6e-12	-0.890246	0.130229	0.0045108	24
14:25587378_C_T	14	25587378	1.07e-11	-0.950961	0.139752	0.00446968	26
14:24156191_G_A	14	24156191	1.18e-11	-0.873282	0.128598	0.00445162	24
6:38825835_C_T	6	38825835	1.37e-11	-0.964934	0.142565	0.00442243	39
6:39023195_G_A	6	39023195	1.44e-11	-1.17664	0.174023	0.00441333	39
6:38808645_A_G	6	38808645	1.46e-11	-0.952583	0.140924	0.00441093	39
14:25158768_G_A	14	25158768	1.72e-11	-1.5345	0.227821	0.00437979	25
14:26133426_T_C	14	26133426	1.86e-11	-0.988554	0.147007	0.00436553	26
14:24014579_C_T	14	24014579	2.14e-11	-0.848446	0.126571	0.00433814	24
14:26086144_C_T	14	26086144	2.17e-11	-0.988861	0.147559	0.00433575	26
14:26089079_G_A	14	26089079	2.17e-11	-0.988861	0.147559	0.00433575	26
6:39367782_T_C	6	39367782	2.2e-11	-0.941425	0.140516	0.00433359	39
14:25111082_A_G	14	25111082	4.36e-11	-0.982892	0.148958	0.00420406	25
6:37854698_A_G	6	37854698	4.56e-11	-1.09572	0.166223	0.00419572	38
6:37857369_T_C	6	37857369	4.56e-11	-1.09676	0.166388	0.0041954	38
6:37853910_C_A	6	37853910	5.18e-11	-1.0928	0.166261	0.00417158	38
14:25608094_T_C	14	25608094	5.92e-11	-0.91483	0.139609	0.00414631	26
6:42057261_A_G	6	42057261	6.61e-11	-0.993695	0.152028	0.00412549	42
14:26130403_G_A	14	26130403	6.64e-11	-0.955515	0.146203	0.00412458	26
14:25298972_A_G	14	25298972	6.89e-11	-1.16384	0.178231	0.0041176	25
14:24224605_T_C	14	24224605	7.5e-11	-0.833434	0.127883	0.00410153	24
14:24235302_A_G	14	24235302	8.14e-11	-0.832214	0.127938	0.00408609	24
14:25846511_G_A	14	25846511	8.24e-11	-0.865294	0.133061	0.00408377	26
14:24218105_G_A	14	24218105	9.48e-11	-0.829338	0.12795	0.00405728	24
14:26091728_T_C	14	26091728	9.95e-11	-0.942394	0.145555	0.00404824	26
14:24248823_G_T	14	24248823	1.01e-10	0.845739	0.130678	0.00404505	24
14:25287012_G_A	14	25287012	1.98e-10	-1.19802	0.188086	0.00391853	25
14:25272140_A_G	14	25272140	2.21e-10	-1.19549	0.188201	0.00389733	25
14:24626111_A_G	14	24626111	3.16e-10	-0.876365	0.139172	0.00383015	25
14:25719082_A_G	14	25719082	3.77e-10	-0.826478	0.131828	0.00379676	26
14:25765423_A_C	14	25765423	4.61e-10	-0.826534	0.132501	0.0037589	26
14:24225369_A_G	14	24225369	5.83e-10	-0.794231	0.128082	0.00371462	24
14:24226206_T_C	14	24226206	5.83e-10	-0.794231	0.128082	0.00371462	24
14:24221657_A_G	14	24221657	5.93e-10	-0.793916	0.128088	0.00371132	24
14:24222338_T_C	14	24222338	5.93e-10	-0.793916	0.128088	0.00371132	24
14:24229059_T_G	14	24229059	5.96e-10	-0.793612	0.128058	0.00371023	24
6:41984162_A_C	6	41984162	8.44e-10	-0.98143	0.159783	0.00364491	42
6:37596572_G_T	6	37596572	9.4e-10	-1.47827	0.241353	0.00362444	38
6:41047507_T_G	6	41047507	1.06e-09	0.943813	0.154569	0.00360228	41
14:25762795_A_C	14	25762795	1.25e-09	-0.804862	0.132406	0.0035702	26
6:41978318_C_T	6	41978318	1.28e-09	-0.972432	0.160071	0.00356578	42
6:38344621_G_A	6	38344621	1.35e-09	-1.40524	0.231637	0.00355592	38
14:24115422_T_C	14	24115422	1.42e-09	0.80383	0.132663	0.00354735	24
14:25877586_C_T	14	25877586	1.48e-09	-1.18538	0.19586	0.00353919	26
14:25894793_A_G	14	25894793	1.66e-09	-1.18055	0.195676	0.00351704	26
14:25769988_T_C	14	25769988	1.82e-09	-0.79684	0.132404	0.00349972	26
14:24437778_G_A	14	24437778	1.94e-09	-0.884148	0.147161	0.00348788	24
14:26022948_T_C	14	26022948	2.09e-09	-0.838715	0.13987	0.00347444	26
14:25400645_T_C	14	25400645	2.12e-09	-1.35081	0.225385	0.00347094	25
7:93207846_A_G	7	93207846	2.25e-09	0.951852	0.159064	0.00346024	93
14:25766228_G_A	14	25766228	2.26e-09	-0.796115	0.133051	0.00345958	26
14:25767656_T_G	14	25767656	2.29e-09	-0.791508	0.132333	0.00345688	26
6:42044896_G_A	6	42044896	2.34e-09	0.873594	0.14615	0.00345249	42
7:93206020_C_T	7	93206020	2.36e-09	0.950507	0.159056	0.00345084	93
7:93223793_T_C	7	93223793	2.46e-09	0.948542	0.158898	0.00344346	93
7:93294483_A_G	7	93294483	2.55e-09	0.944843	0.158441	0.00343641	93
7:93254737_G_A	7	93254737	2.68e-09	0.94551	0.158763	0.00342734	93
6:38280348_T_G	6	38280348	2.98e-09	-1.21026	0.203817	0.00340727	38
7:93207176_A_G	7	93207176	3.05e-09	0.944154	0.159104	0.00340298	93
14:25466175_T_C	14	25466175	3.08e-09	-1.3328	0.224658	0.00340113	25
14:25460952_C_T	14	25460952	3.1e-09	-1.33246	0.224642	0.00339986	25
14:24138798_A_C	14	24138798	3.28e-09	0.765771	0.129306	0.00338924	24
14:24088065_G_A	14	24088065	3.33e-09	0.763767	0.129025	0.00338624	24
7:93218452_T_A	7	93218452	3.49e-09	0.937683	0.158614	0.00337732	93
7:93224876_A_C	7	93224876	3.63e-09	0.93845	0.158913	0.00337019	93
14:26083558_A_G	14	26083558	3.73e-09	-0.843912	0.143011	0.00336518	26
7:93226167_C_T	7	93226167	3.88e-09	0.936783	0.158932	0.00335746	93
6:42424141_T_C	6	42424141	4.45e-09	-1.05018	0.178859	0.00333175	42
14:24590812_T_C	14	24590812	4.82e-09	-0.939811	0.160422	0.00331685	25
14:24466047_G_A	14	24466047	4.85e-09	-0.867166	0.148053	0.00331545	24
14:24346371_C_T	14	24346371	5.45e-09	-0.859614	0.147247	0.00329381	24
14:25129005_A_G	14	25129005	6.35e-09	0.782508	0.134632	0.00326494	25
14:24471148_T_C	14	24471148	6.44e-09	-0.859959	0.148017	0.00326232	24
6:42443165_A_C	6	42443165	6.98e-09	-1.02042	0.176047	0.00324713	42
6:42444886_T_G	6	42444886	6.98e-09	-1.02042	0.176047	0.00324713	42
6:42450347_A_G	6	42450347	7.21e-09	-1.01931	0.17602	0.00324106	42
6:38570632_A_G	6	38570632	7.25e-09	-0.866759	0.149702	0.00324003	39
6:41079201_C_A	6	41079201	7.34e-09	0.891647	0.154054	0.00323779	41
6:38579360_A_G	6	38579360	7.41e-09	-0.866006	0.149669	0.00323581	39
20:4872553_G_A	20	4872553	7.45e-09	0.925202	0.159923	0.0032349	5
6:38689886_C_T	6	38689886	9.06e-09	-1.03975	0.180759	0.00319803	39
6:38595246_A_G	6	38595246	9.46e-09	-0.860155	0.149724	0.00319005	39
6:38590515_A_G	6	38590515	9.49e-09	-0.859922	0.149698	0.00318943	39
14:25297771_G_T	14	25297771	9.52e-09	0.772721	0.134531	0.00318879	25
6:38581382_G_T	6	38581382	9.78e-09	-0.859025	0.149678	0.00318365	39
6:38583783_A_G	6	38583783	9.78e-09	-0.859025	0.149678	0.00318365	39
6:38584417_T_C	6	38584417	9.78e-09	-0.859025	0.149678	0.00318365	39
20:4873556_A_G	20	4873556	1.02e-08	0.917269	0.160046	0.00317494	5
6:41972899_A_G	6	41972899	1.03e-08	-0.913913	0.159497	0.00317351	42
14:25196216_G_A	14	25196216	1.08e-08	0.75404	0.131758	0.00316575	25
14:25155780_G_A	14	25155780	1.16e-08	0.75287	0.131861	0.00315101	25
14:24607527_C_T	14	24607527	1.17e-08	-0.815365	0.142842	0.00314946	25
6:38574125_T_C	6	38574125	1.18e-08	-0.853641	0.149577	0.00314823	39
6:38587669_G_A	6	38587669	1.18e-08	-0.854365	0.149688	0.0031489	39
6:38592222_C_T	6	38592222	1.18e-08	-0.854365	0.149688	0.0031489	39
6:39034201_C_T	6	39034201	1.26e-08	-0.894839	0.157106	0.00313583	39
14:25204467_G_T	14	25204467	1.28e-08	0.739791	0.129947	0.00313284	25
7:93287387_A_G	7	93287387	1.33e-08	0.902946	0.158775	0.0031262	93
6:39126074_T_C	6	39126074	1.35e-08	-0.996761	0.175371	0.00312264	39
14:24567523_T_G	14	24567523	1.37e-08	-0.919444	0.16184	0.00311988	25
14:24579489_C_A	14	24579489	1.37e-08	-0.919397	0.161833	0.00311984	25
6:38599667_T_G	6	38599667	1.4e-08	-0.835535	0.147158	0.00311615	39
6:38589435_G_A	6	38589435	1.46e-08	-0.848917	0.14969	0.0031089	39
6:38988628_C_T	6	38988628	1.49e-08	-1.07218	0.189174	0.00310511	39
14:24609375_C_T	14	24609375	1.57e-08	-0.851999	0.150565	0.00309528	25
6:38593556_G_T	6	38593556	1.95e-08	-0.840842	0.149604	0.00305371	39
6:37679790_C_A	6	37679790	2.01e-08	-1.13117	0.201438	0.00304834	38
7:93190119_T_C	7	93190119	2.11e-08	0.893179	0.159299	0.00303911	93
6:38483375_A_G	6	38483375	2.12e-08	-0.824163	0.147011	0.00303822	38
6:38597772_T_C	6	38597772	2.19e-08	-0.839516	0.149885	0.00303275	39
20:4883142_C_T	20	4883142	2.21e-08	0.894771	0.159798	0.00303095	5
6:38605879_G_A	6	38605879	2.27e-08	-0.838473	0.149877	0.00302559	39
7:93116946_G_A	7	93116946	2.45e-08	0.825648	0.147937	0.00301123	93
6:38602731_T_G	6	38602731	2.53e-08	-0.83578	0.149907	0.00300504	39
6:41229657_A_G	6	41229657	2.61e-08	0.845728	0.151841	0.00299913	41
14:24573257_A_G	14	24573257	2.75e-08	-0.82285	0.14797	0.00298957	25
6:38608653_C_T	6	38608653	2.81e-08	-0.833496	0.149992	0.0029853	39
6:38608662_A_G	6	38608662	2.81e-08	-0.833496	0.149992	0.0029853	39
6:37688757_C_T	6	37688757	2.88e-08	-1.11282	0.200399	0.0029811	38
14:25001921_A_C	14	25001921	3.08e-08	-0.880679	0.158929	0.00296862	25
6:38616248_G_A	6	38616248	3.1e-08	-0.83071	0.149956	0.00296684	39
6:38611254_G_A	6	38611254	3.18e-08	-0.830258	0.149994	0.00296213	39
6:38612149_T_C	6	38612149	3.18e-08	-0.830258	0.149994	0.00296213	39
6:38612534_T_C	6	38612534	3.18e-08	-0.830258	0.149994	0.00296213	39
14:24518540_C_T	14	24518540	3.2e-08	-0.813956	0.147079	0.00296093	25
6:38614787_G_A	6	38614787	3.21e-08	-0.830224	0.150022	0.0029608	39
6:39579598_C_T	6	39579598	3.24e-08	-0.852213	0.154045	0.0029589	40
6:39580784_G_T	6	39580784	3.24e-08	-0.852213	0.154045	0.0029589	40
14:25175575_T_C	14	25175575	3.31e-08	0.725713	0.131269	0.00295487	25
14:25575718_G_T	14	25575718	3.42e-08	-0.74414	0.134748	0.00294849	26
14:25318899_G_T	14	25318899	3.51e-08	0.742056	0.134474	0.00294394	25
6:38546701_A_G	6	38546701	3.71e-08	-0.830916	0.15085	0.00293333	39
6:38549807_A_G	6	38549807	3.71e-08	-0.830916	0.15085	0.00293333	39
20:4890033_A_G	20	4890033	3.82e-08	0.879876	0.15989	0.00292781	5
6:37577335_T_C	6	37577335	3.88e-08	-1.03008	0.187267	0.00292525	38
6:37630460_T_G	6	37630460	3.9e-08	-0.965552	0.175575	0.00292393	38
20:4916731_G_C	20	4916731	4e-08	0.951604	0.173179	0.00291924	5
20:4879636_G_A	20	4879636	4.04e-08	0.862469	0.157	0.00291765	5
6:37675569_G_A	6	37675569	4.07e-08	-0.979534	0.178355	0.00291618	38
14:25218601_G_T	14	25218601	4.09e-08	0.726123	0.132234	0.0029153	25
14:24529178_G_A	14	24529178	4.1e-08	-0.80729	0.147028	0.00291478	25
7:93281534_T_C	7	93281534	4.35e-08	0.778454	0.142045	0.00290379	93
6:38556860_T_C	6	38556860	4.36e-08	-0.826684	0.150862	0.00290316	39
6:38463098_A_G	6	38463098	4.38e-08	-0.957599	0.174775	0.00290244	38
6:36597370_T_C	6	36597370	4.5e-08	-0.835795	0.152678	0.00289736	37
7:93173212_G_T	7	93173212	5.43e-08	0.732665	0.134666	0.00286199	93
14:24557343_T_G	14	24557343	5.53e-08	-0.799326	0.147004	0.00285864	25
6:38682695_T_C	6	38682695	5.74e-08	-0.99215	0.182693	0.00285158	39
14:24465547_C_T	14	24465547	6.93e-08	-0.87064	0.161325	0.0028162	24
14:24455927_G_A	14	24455927	7e-08	-0.870721	0.161395	0.0028143	24
14:25699163_G_A	14	25699163	7.07e-08	-0.684761	0.126962	0.00281267	26
6:37594594_G_A	6	37594594	8.07e-08	-1.07809	0.200782	0.00278781	38
6:37681760_C_A	6	37681760	8.31e-08	-1.0696	0.199399	0.00278228	38
6:37682742_A_G	6	37682742	8.31e-08	-1.0696	0.199399	0.00278228	38
7:93133195_C_A	7	93133195	8.85e-08	0.804896	0.150374	0.00277042	93
14:24621142_T_C	14	24621142	9.67e-08	-0.8184	0.153354	0.00275397	25
14:24459302_C_T	14	24459302	1.02e-07	-0.888378	0.166772	0.00274393	24
6:42035397_A_G	6	42035397	1.03e-07	-0.8393	0.157611	0.00274211	42
14:25832112_G_A	14	25832112	1.04e-07	-0.800694	0.150432	0.00273953	26
14:24496369_C_T	14	24496369	1.05e-07	-0.785118	0.147545	0.00273808	24
6:38618402_A_C	6	38618402	1.07e-07	-0.799137	0.150244	0.00273574	39
6:39468165_T_C	6	39468165	1.07e-07	-0.807801	0.15188	0.00273547	39
7:93263102_C_T	7	93263102	1.09e-07	0.757041	0.142446	0.00273125	93
14:24425758_C_T	14	24425758	1.11e-07	-0.802954	0.151152	0.00272887	24
14:25627267_A_C	14	25627267	1.15e-07	-0.710471	0.133912	0.002722	26
6:38629333_A_C	6	38629333	1.17e-07	-0.801109	0.151109	0.00271793	39
7:93251138_T_C	7	93251138	1.2e-07	0.755398	0.142607	0.00271335	93
6:38629930_A_G	6	38629930	1.28e-07	-0.79875	0.151106	0.00270208	39
6:38540049_T_C	6	38540049	1.31e-07	-0.797092	0.150919	0.00269756	39
7:93142176_G_A	7	93142176	1.37e-07	0.79311	0.150423	0.00268833	93
14:25147967_C_T	14	25147967	1.45e-07	0.686734	0.130498	0.00267807	25
7:93243245_G_A	7	93243245	1.48e-07	0.749342	0.142512	0.00267367	93
7:93243714_C_T	7	93243714	1.48e-07	0.749342	0.142512	0.00267367	93
6:37683764_G_C	6	37683764	1.5e-07	-1.13102	0.21518	0.0026717	38
14:25648989_C_T	14	25648989	1.55e-07	-0.702136	0.133747	0.00266521	26
14:25698286_T_C	14	25698286	1.57e-07	-0.658362	0.125454	0.00266331	26
14:25640190_G_A	14	25640190	1.61e-07	-0.701569	0.133821	0.00265799	26
20:4844913_A_G	20	4844913	1.63e-07	0.79607	0.151911	0.00265573	5
14:24453615_T_C	14	24453615	1.68e-07	-0.844592	0.161315	0.00265098	24
6:38746212_A_G	6	38746212	1.72e-07	-0.941904	0.180053	0.00264652	39
14:25612510_A_G	14	25612510	1.72e-07	-0.672601	0.128592	0.00264578	26
7:93229001_A_G	7	93229001	1.73e-07	0.744045	0.142283	0.00264457	93
6:41422065_T_C	6	41422065	1.75e-07	-1.41488	0.270641	0.00264311	41
14:24479351_A_C	14	24479351	1.76e-07	-0.810341	0.155044	0.00264174	24
6:38638838_T_C	6	38638838	1.91e-07	-1.07066	0.205427	0.00262703	39
20:4835374_G_A	20	4835374	1.98e-07	0.789797	0.151751	0.00261965	5
6:38625795_A_G	6	38625795	2.06e-07	-0.981287	0.18881	0.00261229	39
7:93247780_G_T	7	93247780	2.14e-07	0.738629	0.142318	0.00260505	93
20:4830857_G_A	20	4830857	2.17e-07	0.786965	0.151689	0.00260305	5
14:24473841_T_G	14	24473841	2.23e-07	-0.803836	0.155116	0.00259721	24
6:37736577_C_A	6	37736577	2.25e-07	-1.63398	0.315379	0.00259606	38
6:34189042_T_C	6	34189042	2.32e-07	-1.59066	0.307386	0.00258984	34
14:25704852_G_A	14	25704852	2.38e-07	-0.650193	0.125761	0.00258512	26
20:4845216_A_G	20	4845216	2.51e-07	0.782348	0.151605	0.00257554	5
6:38471732_G_A	6	38471732	2.52e-07	-0.779326	0.151034	0.00257503	38
6:41368610_T_G	6	41368610	2.53e-07	-1.38856	0.269143	0.0025743	41
7:93231670_A_G	7	93231670	2.56e-07	0.734121	0.142361	0.00257186	93
6:34200257_G_A	6	34200257	2.61e-07	-1.57544	0.305724	0.0025683	34
6:34201706_C_T	6	34201706	2.61e-07	-1.57544	0.305724	0.0025683	34
6:37699219_C_T	6	37699219	2.65e-07	-1.09811	0.213205	0.00256566	38
6:38538611_T_C	6	38538611	2.67e-07	-0.776673	0.150836	0.0025643	39
6:38479950_G_A	6	38479950	2.69e-07	-0.78264	0.152046	0.00256257	38
14:25704807_A_G	14	25704807	2.77e-07	-0.646677	0.125768	0.00255704	26
6:38477781_T_C	6	38477781	2.79e-07	-0.777663	0.15129	0.00255545	38
14:25708285_T_C	14	25708285	2.9e-07	-0.645668	0.12579	0.0025482	26
7:93023690_G_A	7	93023690	3.03e-07	0.723832	0.141234	0.00254043	93
6:34181165_T_C	6	34181165	3.05e-07	-1.58132	0.308637	0.00253894	34
6:34182714_C_T	6	34182714	3.05e-07	-1.58132	0.308637	0.00253894	34
6:37566666_T_C	6	37566666	3.2e-07	-0.956114	0.186931	0.0025303	38
6:38390690_C_T	6	38390690	3.22e-07	-0.674675	0.131947	0.00252875	38
7:93274237_G_A	7	93274237	3.24e-07	0.721665	0.141158	0.00252801	93
20:4893328_A_G	20	4893328	3.41e-07	0.760462	0.14903	0.00251843	5
6:34186170_A_C	6	34186170	3.47e-07	-1.56908	0.307696	0.00251517	34
6:38487018_C_T	6	38487018	3.51e-07	-0.775277	0.152096	0.00251305	38
6:37712658_A_G	6	37712658	3.6e-07	-1.08459	0.212981	0.00250827	38
6:37716666_C_T	6	37716666	3.6e-07	-1.08459	0.212981	0.00250827	38
6:37724778_A_G	6	37724778	3.6e-07	-1.08459	0.212981	0.00250827	38
6:37726238_T_C	6	37726238	3.6e-07	-1.08459	0.212981	0.00250827	38
6:35717985_A_G	6	35717985	3.63e-07	-0.782441	0.153705	0.00250643	36
7:93172661_G_A	7	93172661	3.67e-07	0.691221	0.135842	0.00250432	93
6:37665506_G_A	6	37665506	3.68e-07	-0.933233	0.183417	0.00250395	38
14:25107556_G_A	14	25107556	3.88e-07	0.645887	0.127196	0.00249402	25
6:34194547_G_T	6	34194547	4.03e-07	-1.55812	0.307284	0.00248689	34
6:37727172_T_G	6	37727172	4.05e-07	-1.07811	0.212646	0.00248626	38
6:34185369_A_G	6	34185369	4.1e-07	-1.56113	0.308065	0.00248387	34
6:38495361_C_T	6	38495361	4.15e-07	-0.770008	0.152018	0.00248162	38
6:39214611_G_A	6	39214611	4.37e-07	-0.844544	0.167062	0.00247189	39
14:24361242_A_G	14	24361242	4.48e-07	-0.693613	0.137337	0.00246719	24
14:25699283_A_G	14	25699283	4.67e-07	-0.633193	0.12557	0.00245948	26
6:38410258_G_A	6	38410258	4.72e-07	-0.662809	0.131499	0.00245742	38
14:25085486_T_C	14	25085486	4.86e-07	0.740136	0.146997	0.0024522	25
6:28462736_C_T	6	28462736	4.89e-07	-0.781013	0.155158	0.00245085	28
6:39478333_A_C	6	39478333	4.91e-07	-0.764267	0.151855	0.00245009	39
6:39482266_T_C	6	39482266	5.05e-07	-0.761423	0.151449	0.00244496	39
6:41538295_G_A	6	41538295	5.14e-07	-0.853177	0.16981	0.00244176	42
14:25107724_A_G	14	25107724	5.15e-07	0.735295	0.14636	0.00244136	25
14:25127751_C_T	14	25127751	5.34e-07	0.734166	0.14634	0.00243457	25
14:25117550_G_A	14	25117550	5.37e-07	0.73393	0.146326	0.00243346	25
6:37917333_T_C	6	37917333	5.59e-07	-0.863426	0.172402	0.00242618	38
6:40969050_T_C	6	40969050	5.65e-07	-0.760919	0.152004	0.00242398	41
6:38494379_A_G	6	38494379	5.86e-07	-0.760719	0.152179	0.00241715	38
14:24476256_T_C	14	24476256	5.92e-07	-0.801131	0.160321	0.00241539	24
14:25956248_T_C	14	25956248	5.99e-07	0.731047	0.146369	0.002413	26
6:40979342_T_G	6	40979342	6.13e-07	-0.758684	0.152039	0.00240867	41
6:39485652_C_T	6	39485652	6.48e-07	-0.754838	0.15159	0.00239851	39
6:37646270_C_A	6	37646270	6.58e-07	-1.06716	0.214437	0.0023957	38
6:40966334_T_G	6	40966334	6.62e-07	-0.756257	0.152005	0.00239441	41
6:38433476_T_C	6	38433476	6.7e-07	-0.901373	0.181258	0.00239217	38
6:35742764_G_A	6	35742764	6.92e-07	-0.764412	0.153909	0.00238619	36
7:93236888_A_G	7	93236888	7.53e-07	0.703316	0.14208	0.00237037	93
6:37910561_G_A	6	37910561	8.79e-07	-0.848227	0.172403	0.00234171	38
14:25983064_G_A	14	25983064	9.11e-07	0.719228	0.146395	0.00233498	26
6:35715417_G_A	6	35715417	9.13e-07	-0.754514	0.153594	0.00233447	36
6:39358026_G_A	6	39358026	9.26e-07	-0.69758	0.142083	0.00233187	39
14:25980137_C_T	14	25980137	9.34e-07	0.718819	0.146457	0.00233036	26
14:26516725_A_G	14	26516725	9.53e-07	0.63812	0.130121	0.00232656	27
6:38387091_A_G	6	38387091	1.03e-06	-0.6452	0.131965	0.00231249	38
14:24475213_G_A	14	24475213	1.04e-06	-0.775874	0.158757	0.00231062	24
14:24196316_C_T	14	24196316	1.05e-06	-0.610255	0.124935	0.00230816	24
6:38468901_C_T	6	38468901	1.06e-06	-0.739758	0.151468	0.00230753	38
6:37592972_C_T	6	37592972	1.07e-06	-1.04709	0.214535	0.00230454	38
14:25054377_A_G	14	25054377	1.07e-06	-0.843968	0.172909	0.00230478	25
14:24478336_A_G	14	24478336	1.08e-06	-0.781949	0.160246	0.00230353	24
6:35611267_T_C	6	35611267	1.12e-06	-0.754087	0.15478	0.00229632	36
14:24179168_T_C	14	24179168	1.14e-06	-0.608506	0.124973	0.00229358	24
6:41984368_A_G	6	41984368	1.15e-06	-0.783846	0.161058	0.00229149	42
7:93018538_A_G	7	93018538	1.24e-06	0.658172	0.135644	0.00227773	93
14:22997611_C_T	14	22997611	1.29e-06	0.584381	0.120641	0.00227001	23
14:25739308_T_C	14	25739308	1.29e-06	-0.717085	0.148032	0.00227017	26
6:39181137_G_T	6	39181137	1.3e-06	-0.918242	0.189608	0.00226897	39
6:39821580_A_G	6	39821580	1.3e-06	-1.07255	0.221469	0.00226901	40
6:39131253_A_G	6	39131253	1.39e-06	-0.918895	0.190262	0.00225663	39
6:39134323_T_G	6	39134323	1.39e-06	-0.918895	0.190262	0.00225663	39
14:25731992_A_G	14	25731992	1.39e-06	-0.710323	0.147069	0.00225684	26
14:25117565_A_C	14	25117565	1.51e-06	-1.50571	0.312862	0.00224087	25
14:25290225_T_C	14	25290225	1.52e-06	-0.850317	0.176752	0.0022391	25
6:41994659_C_T	6	41994659	1.56e-06	-0.774299	0.161099	0.00223498	42
6:41276427_G_A	6	41276427	1.58e-06	-0.745352	0.155148	0.00223292	41
14:26026584_A_G	14	26026584	1.58e-06	0.69632	0.144957	0.00223247	26
14:24326513_T_C	14	24326513	1.6e-06	-0.621951	0.129542	0.00223018	24
14:24524205_C_T	14	24524205	1.62e-06	-0.715143	0.149017	0.00222823	25
7:93084169_T_C	7	93084169	1.78e-06	-0.594339	0.124338	0.00221064	93
14:24532336_A_G	14	24532336	1.79e-06	-0.742642	0.155407	0.0022094	25
14:23020932_T_C	14	23020932	1.81e-06	-0.583632	0.122183	0.00220755	23
14:25807594_C_A	14	25807594	1.83e-06	0.721451	0.151112	0.00220531	26
14:25153835_T_C	14	25153835	2.02e-06	-1.48553	0.312504	0.00218633	25
6:42146277_A_G	6	42146277	2.07e-06	-0.899941	0.189495	0.00218222	42
6:41269054_G_A	6	41269054	2.11e-06	-0.729025	0.153627	0.0021788	41
20:4901366_A_G	20	4901366	2.14e-06	0.716654	0.151128	0.00217571	5
14:24553162_C_T	14	24553162	2.16e-06	-0.708508	0.149461	0.00217422	25
14:26353889_A_C	14	26353889	2.23e-06	-0.586746	0.123952	0.00216802	26
14:25406100_A_G	14	25406100	2.28e-06	0.704003	0.148865	0.00216389	25
6:37553221_G_A	6	37553221	2.3e-06	0.689608	0.14586	0.00216276	38
7:93079409_C_A	7	93079409	2.47e-06	0.707451	0.150098	0.00214942	93
14:25241366_T_C	14	25241366	2.75e-06	-0.838059	0.178632	0.0021297	25
20:4917418_T_C	20	4917418	2.76e-06	0.718399	0.153164	0.00212868	5
21:27618212_C_T	21	27618212	2.8e-06	0.569255	0.12144	0.0021261	28
14:25771436_T_C	14	25771436	2.83e-06	-0.572453	0.122183	0.002124	26
6:35728464_A_G	6	35728464	2.87e-06	-0.744124	0.158908	0.00212174	36
14:23671567_C_T	14	23671567	2.91e-06	0.628813	0.134375	0.00211886	24
14:25058053_A_G	14	25058053	2.98e-06	-0.796451	0.170367	0.00211468	25
6:41176609_A_G	6	41176609	3.04e-06	0.7471	0.159962	0.00211067	41
14:23893220_G_A	14	23893220	3.05e-06	0.62903	0.134703	0.00211002	24
6:42015970_C_T	6	42015970	3.09e-06	-0.712293	0.152612	0.00210785	42
6:41221749_C_A	6	41221749	3.16e-06	0.73866	0.158412	0.00210385	41
20:4916558_C_T	20	4916558	3.2e-06	0.71394	0.15321	0.00210113	5
6:41225900_C_T	6	41225900	3.28e-06	0.73759	0.158459	0.00209652	41
6:39642080_G_A	6	39642080	3.31e-06	0.634311	0.136315	0.00209517	40
6:39643314_A_G	6	39643314	3.31e-06	0.634311	0.136315	0.00209517	40
6:35734920_C_A	6	35734920	3.41e-06	-0.738398	0.158894	0.00208965	36
6:41838880_T_G	6	41838880	3.43e-06	-0.873715	0.188077	0.00208821	42
7:93007435_C_T	7	93007435	3.6e-06	0.728285	0.157106	0.00207936	93
6:39487787_T_C	6	39487787	3.63e-06	0.654146	0.141163	0.00207789	39
6:41170229_G_A	6	41170229	3.67e-06	0.743434	0.160509	0.00207587	41
14:25393163_A_G	14	25393163	3.74e-06	0.69742	0.150694	0.00207257	25
14:24381979_C_A	14	24381979	3.78e-06	-0.827212	0.178823	0.00207062	24
6:36043247_G_A	6	36043247	3.84e-06	-0.745761	0.161344	0.00206733	36
6:41666549_A_G	6	41666549	3.86e-06	-0.852878	0.184563	0.00206634	42
6:41021470_C_T	6	41021470	4.1e-06	0.728485	0.158064	0.00205541	41
6:40072096_C_T	6	40072096	4.14e-06	-0.629518	0.136652	0.00205357	40
6:38127504_C_T	6	38127504	4.16e-06	0.599327	0.130125	0.0020527	38
6:41868906_A_C	6	41868906	4.16e-06	-0.878309	0.190695	0.00205277	42
14:26495651_C_G	14	26495651	4.2e-06	0.629624	0.136771	0.00205069	26
20:4507267_C_T	20	4507267	4.22e-06	0.58798	0.127746	0.00205001	5
14:24892663_G_C	14	24892663	4.27e-06	-0.731409	0.159001	0.00204761	25
6:37653391_T_C	6	37653391	4.28e-06	-0.837286	0.182036	0.00204719	38
14:23995690_C_G	14	23995690	4.37e-06	0.628031	0.136664	0.00204353	24
6:40954530_G_A	6	40954530	4.42e-06	0.726353	0.15814	0.00204145	41
14:22602345_A_G	14	22602345	4.46e-06	-0.755911	0.164648	0.00203966	23
6:38084737_T_C	6	38084737	4.47e-06	-1.51748	0.330568	0.00203917	38
6:42103603_G_A	6	42103603	4.6e-06	-0.795538	0.173517	0.00203409	42
7:94411691_T_G	7	94411691	4.75e-06	-0.816323	0.178319	0.00202797	94
14:24335922_A_C	14	24335922	4.76e-06	-0.596331	0.130275	0.00202761	24
6:40946925_C_T	6	40946925	4.81e-06	0.723428	0.158117	0.00202565	41
14:26055664_C_A	14	26055664	4.86e-06	0.652445	0.142668	0.00202381	26
6:50300333_A_C	6	50300333	4.94e-06	-0.598581	0.130992	0.00202066	50
14:25228905_T_C	14	25228905	4.95e-06	-0.783303	0.171427	0.00202039	25
14:24556301_A_G	14	24556301	5.04e-06	-0.795313	0.174205	0.00201693	25
14:24333423_C_T	14	24333423	5.17e-06	-0.594068	0.13027	0.00201243	24
6:41069767_T_C	6	41069767	5.23e-06	0.730913	0.160369	0.00201017	41
14:23638459_T_C	14	23638459	5.27e-06	0.616216	0.135246	0.0020089	24
6:35692764_C_A	6	35692764	5.35e-06	-0.734041	0.161217	0.00200615	36
6:38069453_T_C	6	38069453	5.35e-06	-0.804238	0.176633	0.00200617	38
20:4534887_A_C	20	4534887	5.54e-06	0.717363	0.157812	0.00199961	5
6:39025372_C_T	6	39025372	5.63e-06	-0.940618	0.207085	0.00199653	39
6:41809193_A_T	6	41809193	5.71e-06	-0.925316	0.203848	0.00199396	42
6:41406582_G_A	6	41406582	6.07e-06	0.728334	0.160907	0.00198274	41
6:35710334_A_C	6	35710334	6.08e-06	-0.78055	0.172463	0.00198227	36
6:41165467_T_C	6	41165467	6.08e-06	0.727005	0.160626	0.00198243	41
14:23996288_C_T	14	23996288	6.2e-06	0.618172	0.13671	0.00197867	24
6:40893067_C_T	6	40893067	6.21e-06	-0.573206	0.126779	0.00197825	41
6:41857497_A_G	6	41857497	6.28e-06	-0.862099	0.190769	0.0019763	42
6:41332556_G_A	6	41332556	6.32e-06	-0.626037	0.138572	0.00197518	41
6:40962988_A_G	6	40962988	6.47e-06	-0.684331	0.151647	0.0019707	41
14:24336303_G_A	14	24336303	6.49e-06	-0.58738	0.130175	0.00197036	24
6:35624268_A_G	6	35624268	6.53e-06	-0.721702	0.159993	0.00196912	36
15:17849696_T_C	15	17849696	6.67e-06	-0.813641	0.180554	0.00196522	18
14:26496947_T_C	14	26496947	6.73e-06	0.614986	0.136528	0.00196359	26
14:26497815_A_C	14	26497815	6.73e-06	0.614986	0.136528	0.00196359	26
14:24336953_G_A	14	24336953	6.82e-06	-0.586758	0.130347	0.00196101	24
6:40275071_C_T	6	40275071	6.93e-06	-0.65667	0.145984	0.00195816	40
14:24613705_T_A	14	24613705	7.17e-06	-0.914939	0.203734	0.00195175	25
6:37904539_C_A	6	37904539	7.33e-06	-0.770423	0.171738	0.00194757	38
6:35696537_T_G	6	35696537	7.48e-06	-0.723709	0.161474	0.00194399	36
14:16036285_G_A	14	16036285	7.58e-06	0.697207	0.155665	0.00194139	16
14:26496236_C_A	14	26496236	7.68e-06	0.611404	0.136594	0.00193896	26
6:41837420_A_G	6	41837420	7.73e-06	-0.901625	0.201491	0.00193782	42
6:38464203_C_T	6	38464203	7.85e-06	-0.598475	0.133842	0.001935	38
6:35760334_T_C	6	35760334	7.94e-06	-0.724034	0.162006	0.00193299	36
6:35721476_A_G	6	35721476	8.03e-06	-0.721087	0.161434	0.0019309	36
6:35736606_C_T	6	35736606	8.03e-06	-0.721452	0.161523	0.00193072	36
6:35731171_A_G	6	35731171	8.06e-06	-0.720902	0.161429	0.00193004	36
6:42078340_G_A	6	42078340	8.14e-06	-0.771644	0.172867	0.00192836	42
6:29436455_T_C	6	29436455	8.21e-06	-0.601522	0.134817	0.00192661	29
14:25095079_A_C	14	25095079	8.29e-06	0.577019	0.129384	0.00192486	25
6:29433030_T_C	6	29433030	8.35e-06	-0.60121	0.134851	0.00192364	29
20:5482087_C_T	20	5482087	8.42e-06	0.869167	0.195037	0.00192199	5
14:24977053_G_C	14	24977053	8.55e-06	-0.692378	0.15548	0.0019192	25
6:37584088_T_C	6	37584088	8.95e-06	-0.717077	0.161382	0.00191076	38
14:24378496_T_C	14	24378496	9.08e-06	-0.609494	0.137264	0.00190814	24
14:23875604_G_A	14	23875604	9.18e-06	-0.728578	0.164178	0.00190595	24
6:41648481_C_T	6	41648481	9.29e-06	-0.816414	0.184074	0.00190381	42
6:41910380_T_C	6	41910380	9.89e-06	-0.613018	0.138638	0.00189223	42
6:41911309_C_T	6	41911309	9.9e-06	-0.612559	0.138537	0.00189216	42

## Sheet: WW_GWAS_GEMMA
GEMMA Marker	GEMMA CHR	GEMMA BP	GEMMA P-value	Rounded MB	GEMMA MAF
6:38777311_T_G	6	38777311	4.74118e-19	39	0.289
6:38955154_T_G	6	38955154	1.46665e-18	39	0.303
6:38852093_A_G	6	38852093	7.89054e-17	39	0.306
6:39087791_A_G	6	39087791	2.06067e-16	39	0.262
6:38866381_A_G	6	38866381	2.82518e-15	39	0.248
6:38834676_T_G	6	38834676	3.7189e-15	39	0.248
6:38870271_G_T	6	38870271	6.3203e-15	39	0.245
6:38727641_A_G	6	38727641	8.9004e-15	39	0.234
6:38897628_T_C	6	38897628	1.04231e-14	39	0.235
6:38923533_T_C	6	38923533	1.07395e-14	39	0.234
6:38788877_C_T	6	38788877	1.19201e-14	39	0.233
6:38807241_C_T	6	38807241	1.37844e-14	39	0.234
6:38811533_C_T	6	38811533	2.70183e-14	39	0.234
6:38950070_A_G	6	38950070	3.54082e-14	39	0.234
6:38845992_C_A	6	38845992	3.98045e-14	39	0.235
6:38818283_C_T	6	38818283	5.49556e-14	39	0.234
6:38878824_C_T	6	38878824	2.09118e-13	39	0.239
6:38734814_G_C	6	38734814	2.18249e-13	39	0.239
6:38779440_G_T	6	38779440	2.6813e-13	39	0.236
6:38783076_T_C	6	38783076	2.92809e-13	39	0.236
6:38841588_A_G	6	38841588	3.02566e-13	39	0.24
6:38829248_A_G	6	38829248	3.21619e-13	39	0.239
6:38776500_A_C	6	38776500	3.55511e-13	39	0.236
6:38765656_G_A	6	38765656	3.67263e-13	39	0.236
6:38837159_T_C	6	38837159	3.71778e-13	39	0.241
6:38736441_C_A	6	38736441	3.7267e-13	39	0.237
6:38739408_C_T	6	38739408	3.7267e-13	39	0.237
6:38716298_C_T	6	38716298	3.73437e-13	39	0.236
6:38803310_T_C	6	38803310	4.48942e-13	39	0.237
6:38774879_G_A	6	38774879	4.5713e-13	39	0.236
6:38869785_T_C	6	38869785	4.58155e-13	39	0.247
6:38731368_T_C	6	38731368	4.77571e-13	39	0.236
6:38734752_T_C	6	38734752	5.44772e-13	39	0.236
6:38732667_T_C	6	38732667	5.61433e-13	39	0.236
6:38735901_A_G	6	38735901	5.83164e-13	39	0.236
6:38793698_T_C	6	38793698	6.50498e-13	39	0.237
6:38747445_A_G	6	38747445	6.87611e-13	39	0.237
6:38751637_C_T	6	38751637	6.87611e-13	39	0.237
6:38758660_C_A	6	38758660	8.22825e-13	39	0.236
6:38754991_G_A	6	38754991	8.33609e-13	39	0.237
6:39261628_A_G	6	39261628	8.46008e-13	39	0.249
6:38781062_G_A	6	38781062	9.12548e-13	39	0.238
6:38827869_T_C	6	38827869	1.25391e-12	39	0.237
6:38830725_T_G	6	38830725	1.43408e-12	39	0.24
6:39252552_A_G	6	39252552	1.48909e-12	39	0.249
6:38748125_C_T	6	38748125	2.00348e-12	39	0.236
6:39251631_G_A	6	39251631	2.19863e-12	39	0.25
6:39254959_C_T	6	39254959	2.32719e-12	39	0.249
6:39255646_A_C	6	39255646	2.43035e-12	39	0.249
6:39259257_G_A	6	39259257	2.563e-12	39	0.249
6:38737206_G_T	6	38737206	2.64592e-12	39	0.221
6:39250536_A_G	6	39250536	3.40869e-12	39	0.249
6:39253604_G_A	6	39253604	3.49499e-12	39	0.249
6:39256262_T_C	6	39256262	3.49499e-12	39	0.249
6:39258226_C_T	6	39258226	3.55003e-12	39	0.249
6:39246418_A_G	6	39246418	8.21208e-12	39	0.194
6:39119600_T_C	6	39119600	1.1259e-11	39	0.218
6:39244034_C_T	6	39244034	1.64721e-11	39	0.248
14:25006125_T_C	14	25006125	2.04068e-11	25	0.398
14:25003338_C_G	14	25003338	2.5145e-11	25	0.398
6:39278657_T_G	6	39278657	2.93309e-11	39	0.258
6:39234851_G_A	6	39234851	6.65189e-11	39	0.247
6:39102185_A_G	6	39102185	8.81923e-11	39	0.186
6:39155537_A_G	6	39155537	1.02834e-10	39	0.202
6:39271661_G_T	6	39271661	1.29666e-10	39	0.245
6:39145627_A_G	6	39145627	2.32216e-10	39	0.202
6:38647897_T_C	6	38647897	2.49674e-10	39	0.275
6:38704872_T_G	6	38704872	2.63336e-10	39	0.259
6:38644886_A_G	6	38644886	3.89551e-10	39	0.275
6:39262655_C_A	6	39262655	3.94252e-10	39	0.351
6:38655605_T_C	6	38655605	7.0069e-10	39	0.276
6:39023195_G_A	6	39023195	1.13634e-09	39	0.142
5:60131115_C_T	5	60131115	1.49188e-09	60	0.046
6:39441548_A_G	6	39441548	2.04939e-09	39	0.455
6:38652252_T_G	6	38652252	2.6256e-09	39	0.226
6:39436297_C_A	6	39436297	2.66788e-09	39	0.455
6:38653201_A_C	6	38653201	3.43371e-09	39	0.226
6:39426854_G_A	6	39426854	4.47111e-09	39	0.455
6:39413342_T_C	6	39413342	4.69914e-09	39	0.455
6:39416405_G_A	6	39416405	6.31699e-09	39	0.452
6:38939012_T_C	6	38939012	9.2165e-09	39	0.344
6:35692764_C_A	6	35692764	1.11476e-08	36	0.214
6:35657693_T_G	6	35657693	1.1152e-08	36	0.209
6:35614360_A_C	6	35614360	1.1675e-08	36	0.209
6:35760334_T_C	6	35760334	1.23707e-08	36	0.212
14:25699283_A_G	14	25699283	1.29146e-08	26	0.415
6:35736606_C_T	6	35736606	1.37352e-08	36	0.213
14:25699163_G_A	14	25699163	1.46184e-08	26	0.411
6:35728464_A_G	6	35728464	1.68707e-08	36	0.224
6:35624268_A_G	6	35624268	1.69924e-08	36	0.218
6:42057261_A_G	6	42057261	1.71474e-08	42	0.34
6:35734920_C_A	6	35734920	1.84587e-08	36	0.223
6:37854698_A_G	6	37854698	1.99064e-08	38	0.22
6:35696537_T_G	6	35696537	2.17038e-08	36	0.213
6:37853910_C_A	6	37853910	2.27294e-08	38	0.22
6:35731171_A_G	6	35731171	2.5252e-08	36	0.213
6:39445731_C_T	6	39445731	2.6323e-08	39	0.446
6:38666081_T_C	6	38666081	2.63705e-08	39	0.234
6:35721476_A_G	6	35721476	2.65983e-08	36	0.213
6:37857369_T_C	6	37857369	2.81966e-08	38	0.22
27:20182478_C_T	27	20182478	3.04446e-08	20	0.034
6:35800278_A_C	6	35800278	3.33294e-08	36	0.207
14:25698286_T_C	14	25698286	3.84688e-08	26	0.383
14:25607346_C_T	14	25607346	4.20223e-08	26	0.39
6:39185743_T_C	6	39185743	4.52933e-08	39	0.258
6:39215738_A_C	6	39215738	4.97276e-08	39	0.145
14:25704852_G_A	14	25704852	4.98232e-08	26	0.384
6:38677100_T_C	6	38677100	5.22055e-08	39	0.185
6:39431268_C_T	6	39431268	5.57016e-08	39	0.458
6:39188643_C_T	6	39188643	7.11676e-08	39	0.254
14:25704807_A_G	14	25704807	9.05422e-08	26	0.384
14:25708285_T_C	14	25708285	9.42199e-08	26	0.384
6:39346170_C_T	6	39346170	9.86196e-08	39	0.256
6:38988628_C_T	6	38988628	1.18665e-07	39	0.108
6:39342988_T_G	6	39342988	1.2673e-07	39	0.255
6:38677618_G_A	6	38677618	1.28859e-07	39	0.186
6:35710334_A_C	6	35710334	1.30719e-07	36	0.169
6:35717985_A_G	6	35717985	1.77478e-07	36	0.264
6:39340446_A_C	6	39340446	2.08578e-07	39	0.255
15:65549536_C_T	15	65549536	2.16498e-07	66	0.036
6:39356766_C_T	6	39356766	2.20764e-07	39	0.442
6:36043247_G_A	6	36043247	2.41699e-07	36	0.188
6:35742764_G_A	6	35742764	2.71025e-07	36	0.264
6:35907051_C_T	6	35907051	3.13683e-07	36	0.166
6:35905320_A_C	6	35905320	3.19999e-07	36	0.166
6:39214611_G_A	6	39214611	3.40624e-07	39	0.199
6:40969050_T_C	6	40969050	3.46167e-07	41	0.238
14:25587378_C_T	14	25587378	3.5325e-07	26	0.358
6:40966334_T_G	6	40966334	3.69337e-07	41	0.238
6:40979342_T_G	6	40979342	3.84053e-07	41	0.238
6:40962988_A_G	6	40962988	4.44251e-07	41	0.24
6:35715417_G_A	6	35715417	5.25659e-07	36	0.265
6:39126074_T_C	6	39126074	5.33721e-07	39	0.145
2:53252224_A_G	2	53252224	5.34106e-07	53	0.047
19:17926221_T_C	19	17926221	5.89475e-07	18	0.184
20:7143287_A_C	20	7143287	6.87399e-07	7	0.349
6:37630460_T_G	6	37630460	6.98104e-07	38	0.156
6:38689886_C_T	6	38689886	8.37225e-07	39	0.131
6:39177795_A_G	6	39177795	8.40477e-07	39	0.248
6:37675569_G_A	6	37675569	8.56108e-07	38	0.15
6:39025372_C_T	6	39025372	9.492e-07	39	0.089
6:39034201_C_T	6	39034201	1.03569e-06	39	0.153
6:36597370_T_C	6	36597370	1.08232e-06	37	0.325
6:38808645_A_G	6	38808645	1.19314e-06	39	0.264
5:60033053_C_T	5	60033053	1.37161e-06	60	0.028
6:35611267_T_C	6	35611267	1.8095e-06	36	0.28
6:37566666_T_C	6	37566666	1.9776e-06	38	0.135
6:38746212_A_G	6	38746212	2.01697e-06	39	0.107
6:38576012_A_G	6	38576012	2.58659e-06	39	0.395
6:35916199_G_A	6	35916199	2.86278e-06	36	0.168
14:25814629_G_A	14	25814629	2.95689e-06	26	0.398
6:35927422_C_A	6	35927422	2.97035e-06	36	0.168
6:37577335_T_C	6	37577335	3.01146e-06	38	0.135
6:35992229_T_C	6	35992229	3.0356e-06	36	0.184
6:35992849_C_T	6	35992849	3.14832e-06	36	0.184
14:24437778_G_A	14	24437778	3.19043e-06	24	0.242
6:36010430_T_C	6	36010430	3.26673e-06	36	0.168
6:39430325_C_A	6	39430325	3.39546e-06	39	0.386
6:38825835_C_T	6	38825835	3.41743e-06	39	0.272
6:33441527_T_C	6	33441527	3.58089e-06	33	0.28
6:37424293_C_T	6	37424293	3.86573e-06	37	0.417
6:36025983_A_G	6	36025983	3.91112e-06	36	0.168
6:37426486_T_C	6	37426486	4.0374e-06	37	0.417
6:33869324_C_T	6	33869324	4.38304e-06	34	0.295
6:36069159_C_T	6	36069159	4.59784e-06	36	0.179
6:39181137_G_T	6	39181137	4.65532e-06	39	0.122
6:38433476_T_C	6	38433476	4.72139e-06	38	0.111
6:41972899_A_G	6	41972899	4.99249e-06	42	0.246
6:38571977_T_C	6	38571977	5.15137e-06	39	0.329
6:42035397_A_G	6	42035397	5.26293e-06	42	0.249
6:36062803_G_C	6	36062803	5.71916e-06	36	0.186
6:33883687_G_A	6	33883687	6.31765e-06	34	0.297
6:39372172_T_C	6	39372172	6.67377e-06	39	0.405
6:37665506_G_A	6	37665506	6.72313e-06	38	0.139
6:36936305_C_T	6	36936305	8.4455e-06	37	0.146
5:20141786_A_C	5	20141786	8.64245e-06	20	0.104
14:25675568_T_C	14	25675568	8.78338e-06	26	0.246
14:25575718_G_T	14	25575718	9.04953e-06	26	0.362
6:33892076_A_C	6	33892076	9.12057e-06	34	0.297
6:33895448_A_G	6	33895448	9.12057e-06	34	0.297
6:35922378_C_T	6	35922378	9.19701e-06	36	0.169
6:36937782_T_C	6	36937782	9.20689e-06	37	0.146
6:39131253_A_G	6	39131253	9.94371e-06	39	0.121
6:39134323_T_G	6	39134323	9.94371e-06	39	0.121

## Sheet: WW_GWAS_EMMAX
EMMAX Marker	EMMAX CHR	EMMAX BP	EMMAX P-value	Regression Beta	Beta SE	PVE	Rounded MB
6:38777311_T_G	6	38777311	3.73e-21	-11.2051	1.18446	0.00835724	39
6:38955154_T_G	6	38955154	4.01e-21	-11.7615	1.24429	0.00834364	39
6:38852093_A_G	6	38852093	1.77e-19	-11.2692	1.24606	0.00764358	39
6:39087791_A_G	6	39087791	1.01e-17	-10.2381	1.1921	0.00689806	39
6:38866381_A_G	6	38866381	8.6e-17	-9.99628	1.1991	0.00650199	39
6:38834676_T_G	6	38834676	1.18e-16	-9.93054	1.19665	0.00644344	39
6:38727641_A_G	6	38727641	2.41e-16	-10.1327	1.23378	0.00631156	39
6:38870271_G_T	6	38870271	2.61e-16	-9.90354	1.2073	0.00629685	39
6:38923533_T_C	6	38923533	2.72e-16	-10.111	1.2333	0.00628962	39
6:38788877_C_T	6	38788877	3.32e-16	-10.0721	1.23221	0.00625264	39
6:38807241_C_T	6	38807241	3.58e-16	-10.0699	1.23332	0.00623873	39
6:38897628_T_C	6	38897628	3.9e-16	-10.0958	1.23808	0.00622292	39
6:38811533_C_T	6	38811533	7.08e-16	-9.96443	1.23295	0.00611318	39
6:38845992_C_A	6	38845992	7.66e-16	-9.61658	1.19135	0.00609844	39
6:38950070_A_G	6	38950070	9.03e-16	-9.92185	1.23224	0.00606828	39
6:38818283_C_T	6	38818283	1.52e-15	-9.85694	1.23406	0.00597211	39
6:38734814_G_C	6	38734814	5.42e-15	-9.58141	1.22397	0.00573762	39
6:38779440_G_T	6	38779440	5.7e-15	-9.55285	1.22131	0.00572845	39
6:38783076_T_C	6	38783076	6.18e-15	-9.54143	1.22145	0.00571349	39
6:38736441_C_A	6	38736441	6.74e-15	-9.54331	1.22341	0.00569755	39
6:38739408_C_T	6	38739408	6.74e-15	-9.54331	1.22341	0.00569755	39
6:38716298_C_T	6	38716298	7.03e-15	-9.5541	1.22563	0.00568983	39
6:38878824_C_T	6	38878824	7.03e-15	-9.54346	1.22426	0.00568988	39
6:38776500_A_C	6	38776500	7.45e-15	-9.50891	1.22098	0.00567916	39
6:38765656_G_A	6	38765656	7.51e-15	-9.52646	1.22342	0.00567752	39
6:38841588_A_G	6	38841588	8.05e-15	-9.46112	1.21638	0.00566494	39
6:38829248_A_G	6	38829248	8.78e-15	-9.51107	1.22455	0.00564891	39
6:38837159_T_C	6	38837159	9.18e-15	-9.42712	1.21463	0.00564064	39
6:38731368_T_C	6	38731368	9.33e-15	-9.50681	1.22524	0.00563755	39
6:38774879_G_A	6	38774879	9.55e-15	-9.48215	1.22252	0.00563334	39
6:38803310_T_C	6	38803310	9.68e-15	-9.48271	1.22286	0.00563088	39
6:38732667_T_C	6	38732667	1.09e-14	-9.48357	1.22535	0.00560911	39
6:38734752_T_C	6	38734752	1.09e-14	-9.48527	1.2255	0.0056098	39
6:38735901_A_G	6	38735901	1.18e-14	-9.47233	1.22547	0.0055948	39
6:38869785_T_C	6	38869785	1.27e-14	-8.79643	1.1395	0.00558051	39
6:38747445_A_G	6	38747445	1.35e-14	-9.44759	1.22504	0.00556974	39
6:38751637_C_T	6	38751637	1.35e-14	-9.44759	1.22504	0.00556974	39
6:38793698_T_C	6	38793698	1.46e-14	-9.41314	1.22213	0.00555557	39
6:38758660_C_A	6	38758660	1.6e-14	-9.41392	1.22421	0.00553772	39
6:38754991_G_A	6	38754991	1.61e-14	-9.42108	1.22516	0.00553763	39
6:38781062_G_A	6	38781062	1.65e-14	-9.31286	1.21163	0.00553267	39
6:39261628_A_G	6	39261628	2.07e-14	-9.54795	1.24696	0.00549084	39
6:38827869_T_C	6	38827869	2.96e-14	-9.31283	1.22368	0.0054248	39
6:38830725_T_G	6	38830725	3.49e-14	-9.25064	1.21892	0.00539457	39
6:39252552_A_G	6	39252552	3.69e-14	-9.43157	1.24394	0.00538445	39
6:38748125_C_T	6	38748125	3.93e-14	-9.25476	1.22196	0.00537273	39
6:39251631_G_A	6	39251631	5.33e-14	-9.33601	1.2392	0.0053167	39
6:39254959_C_T	6	39254959	5.76e-14	-9.36326	1.2445	0.00530235	39
6:39255646_A_C	6	39255646	5.98e-14	-9.35137	1.24374	0.00529546	39
6:39259257_G_A	6	39259257	6.48e-14	-9.34622	1.2448	0.00528067	39
6:38737206_G_T	6	38737206	6.67e-14	-9.44641	1.25879	0.00527526	39
6:39250536_A_G	6	39250536	8.46e-14	-9.3052	1.24518	0.00523149	39
6:39253604_G_A	6	39253604	8.91e-14	-9.29162	1.24451	0.00522192	39
6:39256262_T_C	6	39256262	8.91e-14	-9.29162	1.24451	0.00522192	39
6:39258226_C_T	6	39258226	9.11e-14	-9.28846	1.24457	0.00521787	39
6:39119600_T_C	6	39119600	3.84e-13	-9.22708	1.26912	0.00495316	39
6:39246418_A_G	6	39246418	4.38e-13	-9.06329	1.24972	0.00492853	39
6:39278657_T_G	6	39278657	4.76e-13	-9.07774	1.25366	0.00491331	39
6:39244034_C_T	6	39244034	4.96e-13	-9.00942	1.24517	0.00490587	39
6:39262655_C_A	6	39262655	1.58e-12	-8.41233	1.18888	0.00469276	39
6:39234851_G_A	6	39234851	2.03e-12	-8.79051	1.24847	0.00464696	39
6:39271661_G_T	6	39271661	4.57e-12	-8.64584	1.24828	0.00449729	39
6:38704872_T_G	6	38704872	5.62e-12	-8.5633	1.24161	0.00445953	39
6:39155537_A_G	6	39155537	5.81e-12	-8.62542	1.2515	0.00445321	39
6:38647897_T_C	6	38647897	6.18e-12	-8.51548	1.23712	0.00444197	39
6:39441548_A_G	6	39441548	8.14e-12	-7.86427	1.14913	0.00439125	39
6:39102185_A_G	6	39102185	8.33e-12	-8.53651	1.24794	0.0043871	39
6:38644886_A_G	6	38644886	9.87e-12	-8.42545	1.23613	0.00435594	39
6:39436297_C_A	6	39436297	1.09e-11	-7.81797	1.14939	0.00433792	39
6:39145627_A_G	6	39145627	1.28e-11	-8.49286	1.25287	0.00430858	39
6:38939012_T_C	6	38939012	1.48e-11	-7.16153	1.05988	0.00428104	39
6:38655605_T_C	6	38655605	1.66e-11	-8.3334	1.23639	0.00425989	39
14:25006125_T_C	14	25006125	1.69e-11	-7.29901	1.08325	0.0042573	25
6:39426854_G_A	6	39426854	1.84e-11	-7.73611	1.1502	0.00424199	39
6:39413342_T_C	6	39413342	1.98e-11	-7.71757	1.14937	0.0042278	39
14:25003338_C_G	14	25003338	2.05e-11	-7.27025	1.08352	0.00422184	25
6:39416405_G_A	6	39416405	2.77e-11	-7.60311	1.14068	0.00416641	39
6:38652252_T_G	6	38652252	6.93e-11	-7.92535	1.2139	0.00399806	39
6:38653201_A_C	6	38653201	8.52e-11	-7.88166	1.213	0.00396008	39
6:39023195_G_A	6	39023195	8.94e-11	-8.62748	1.32927	0.00395127	39
6:39445731_C_T	6	39445731	1.25e-10	-7.31774	1.13631	0.00389034	39
6:39431268_C_T	6	39431268	2.33e-10	-7.30939	1.1522	0.00377558	39
6:35614360_A_C	6	35614360	4.81e-10	-7.68573	1.23345	0.003643	36
6:35692764_C_A	6	35692764	4.86e-10	-7.61825	1.22298	0.00364088	36
6:35760334_T_C	6	35760334	4.91e-10	-7.6471	1.22789	0.00363922	36
6:42057261_A_G	6	42057261	4.94e-10	-7.19122	1.15487	0.00363807	42
6:35657693_T_G	6	35657693	5.37e-10	-7.67865	1.23576	0.00362277	36
6:35624268_A_G	6	35624268	5.76e-10	-7.53186	1.21432	0.00360981	36
6:35736606_C_T	6	35736606	6.11e-10	-7.58539	1.22477	0.00359913	36
6:35728464_A_G	6	35728464	6.59e-10	-7.45462	1.20598	0.00358534	36
6:35734920_C_A	6	35734920	7.2e-10	-7.43813	1.20606	0.00356906	36
6:35696537_T_G	6	35696537	9.64e-10	-7.49677	1.22479	0.00351568	36
6:38666081_T_C	6	38666081	1.08e-09	-7.45025	1.22084	0.00349479	39
6:35731171_A_G	6	35731171	1.13e-09	-7.46354	1.22438	0.00348705	36
6:35721476_A_G	6	35721476	1.19e-09	-7.45346	1.22441	0.00347748	36
6:35800278_A_C	6	35800278	1.7e-09	-7.46779	1.23848	0.00341224	36
6:39185743_T_C	6	39185743	1.7e-09	-6.61552	1.0972	0.00341186	39
6:38677100_T_C	6	38677100	1.88e-09	-7.38981	1.22895	0.00339344	39
6:37854698_A_G	6	37854698	2.19e-09	-7.57381	1.26476	0.0033656	38
6:39356766_C_T	6	39356766	2.34e-09	-6.702	1.12117	0.00335368	39
6:37853910_C_A	6	37853910	2.48e-09	-7.55	1.2651	0.00334275	38
6:39188643_C_T	6	39188643	2.74e-09	-6.61013	1.11064	0.00332463	39
6:37857369_T_C	6	37857369	3.21e-09	-7.50134	1.26599	0.00329536	38
6:35717985_A_G	6	35717985	3.54e-09	-6.91116	1.16954	0.00327766	36
6:39346170_C_T	6	39346170	4e-09	-6.6348	1.12663	0.00325534	39
14:25699163_G_A	14	25699163	4.24e-09	-5.6549	0.961781	0.00324491	26
14:25699283_A_G	14	25699283	4.52e-09	-5.589	0.952315	0.00323308	26
6:35742764_G_A	6	35742764	4.85e-09	-6.85703	1.1707	0.00322029	36
6:39342988_T_G	6	39342988	5.14e-09	-6.88667	1.17775	0.00320946	39
6:38677618_G_A	6	38677618	5.32e-09	-7.1325	1.22097	0.00320332	39
6:35710334_A_C	6	35710334	6.22e-09	-7.59504	1.30602	0.00317466	36
6:36043247_G_A	6	36043247	7.86e-09	-7.08181	1.22603	0.00313212	36
6:39340446_A_C	6	39340446	8.62e-09	-6.77589	1.17628	0.00311512	39
6:39215738_A_C	6	39215738	1.01e-08	-7.40625	1.2918	0.00308591	39
6:35715417_G_A	6	35715417	1.08e-08	-6.68876	1.1688	0.00307463	36
6:35907051_C_T	6	35907051	1.76e-08	-7.36516	1.30635	0.00298446	36
6:35905320_A_C	6	35905320	1.8e-08	-7.36068	1.30633	0.00298092	36
6:36597370_T_C	6	36597370	1.81e-08	-6.55555	1.16358	0.00298019	37
6:38808645_A_G	6	38808645	1.97e-08	-6.033	1.07372	0.00296426	39
6:39214611_G_A	6	39214611	2.24e-08	-7.119	1.27205	0.0029408	39
6:35611267_T_C	6	35611267	2.25e-08	-6.57425	1.17492	0.00293975	36
14:25698286_T_C	14	25698286	2.28e-08	-5.32459	0.951926	0.00293768	26
6:38988628_C_T	6	38988628	2.66e-08	-8.07226	1.45013	0.00290956	39
6:38825835_C_T	6	38825835	2.69e-08	-6.00513	1.07919	0.00290739	39
6:37675569_G_A	6	37675569	2.96e-08	-7.52359	1.35609	0.00289024	38
14:25704852_G_A	14	25704852	3e-08	-5.29159	0.954191	0.00288777	26
14:25607346_C_T	14	25607346	3.42e-08	-5.78955	1.04833	0.00286392	26
6:37630460_T_G	6	37630460	4.42e-08	-7.30769	1.33421	0.0028171	38
6:39177795_A_G	6	39177795	5.12e-08	-6.01594	1.1036	0.00279053	39
5:60131115_C_T	5	60131115	5.33e-08	9.48609	1.74257	0.00278293	60
14:25704807_A_G	14	25704807	5.44e-08	-5.19173	0.95431	0.00277941	26
14:25708285_T_C	14	25708285	5.5e-08	-5.19046	0.954462	0.00277717	26
6:40969050_T_C	6	40969050	5.85e-08	-6.2939	1.1597	0.00276607	41
6:40966334_T_G	6	40966334	6.24e-08	-6.2807	1.15971	0.00275446	41
6:40979342_T_G	6	40979342	6.45e-08	-6.27521	1.15996	0.00274846	41
6:38576012_A_G	6	38576012	6.68e-08	-5.39201	0.997882	0.00274199	39
6:39034201_C_T	6	39034201	7.13e-08	-6.48488	1.20276	0.00273009	39
5:60114211_C_T	5	60114211	7.53e-08	9.71826	1.80573	0.00272022	60
5:60121255_T_C	5	60121255	7.56e-08	9.66593	1.79629	0.00271937	60
5:60121275_A_C	5	60121275	7.74e-08	9.6621	1.79695	0.00271523	60
5:60121757_T_C	5	60121757	7.74e-08	9.6621	1.79695	0.00271523	60
6:30787029_T_G	6	30787029	8.36e-08	-6.58298	1.22748	0.00270123	31
6:40962988_A_G	6	40962988	8.42e-08	-6.20246	1.1568	0.00269992	41
6:39430325_C_A	6	39430325	9.31e-08	-5.67969	1.06295	0.00268147	39
6:39372172_T_C	6	39372172	9.75e-08	-5.81402	1.08978	0.00267321	39
6:38689886_C_T	6	38689886	1.03e-07	-7.37349	1.38471	0.0026631	39
20:4507267_C_T	20	4507267	1.04e-07	5.21094	0.978795	0.002662	5
6:39126074_T_C	6	39126074	1.12e-07	-7.1161	1.34022	0.00264786	39
6:35992229_T_C	6	35992229	1.46e-07	-6.56345	1.24748	0.00260006	36
6:37566666_T_C	6	37566666	1.46e-07	-7.4682	1.41939	0.00260025	38
6:35916199_G_A	6	35916199	1.51e-07	-6.824	1.29864	0.00259352	36
6:35992849_C_T	6	35992849	1.51e-07	-6.55568	1.24746	0.00259399	36
6:35927422_C_A	6	35927422	1.54e-07	-6.83666	1.30189	0.00259019	36
6:36010430_T_C	6	36010430	1.73e-07	-6.80432	1.30107	0.00256901	36
27:20182478_C_T	27	20182478	1.73e-07	10.4483	1.998	0.00256861	20
6:36069159_C_T	6	36069159	1.87e-07	-6.60764	1.26708	0.00255441	36
6:36025983_A_G	6	36025983	2.09e-07	-6.75367	1.30017	0.00253453	36
6:37577335_T_C	6	37577335	2.15e-07	-7.37893	1.42192	0.00252962	38
6:30786279_G_A	6	30786279	2.28e-07	-6.35874	1.22805	0.00251843	31
6:33869324_C_T	6	33869324	2.94e-07	5.68962	1.10892	0.0024729	34
20:4937011_G_A	20	4937011	3.1e-07	4.42404	0.863952	0.00246322	5
6:39025372_C_T	6	39025372	3.12e-07	-8.12471	1.58706	0.00246192	39
6:36062803_G_C	6	36062803	3.31e-07	-6.33062	1.23928	0.00245135	36
6:39359444_C_T	6	39359444	3.35e-07	-5.45081	1.06756	0.002449	39
6:38571977_T_C	6	38571977	3.44e-07	-5.6545	1.10855	0.00244415	39
6:36147365_C_T	6	36147365	3.55e-07	-6.50533	1.2769	0.00243827	36
6:38746212_A_G	6	38746212	3.55e-07	-7.04779	1.38332	0.00243848	39
14:25587378_C_T	14	25587378	3.76e-07	-5.36775	1.05583	0.00242805	26
6:37424293_C_T	6	37424293	3.81e-07	5.5074	1.08383	0.00242569	37
6:37426486_T_C	6	37426486	3.97e-07	5.49847	1.08372	0.00241833	37
6:37665506_G_A	6	37665506	4.04e-07	-7.0733	1.395	0.00241526	38
6:33883687_G_A	6	33883687	4.49e-07	5.57471	1.10387	0.00239596	34
6:41972899_A_G	6	41972899	4.64e-07	-6.07825	1.20511	0.00238991	42
6:42035397_A_G	6	42035397	4.74e-07	-6.00013	1.19059	0.00238605	42
6:30789099_A_G	6	30789099	5.13e-07	-6.01598	1.19731	0.00237183	31
4:104909380_A_G	4	104909380	5.44e-07	11.903	2.37432	0.00236115	105
6:35922378_C_T	6	35922378	5.63e-07	-6.48077	1.29449	0.00235479	36
6:33892076_A_C	6	33892076	6.19e-07	5.50634	1.10388	0.00233765	34
6:33895448_A_G	6	33895448	6.19e-07	5.50634	1.10388	0.00233765	34
6:30788355_C_T	6	30788355	6.24e-07	-5.97412	1.19799	0.00233637	31
6:38679438_C_T	6	38679438	6.24e-07	-6.12999	1.22929	0.00233619	39
14:24805830_T_C	14	24805830	6.59e-07	-5.45639	1.09651	0.00232643	25
6:33893065_G_A	6	33893065	6.88e-07	5.48409	1.10394	0.00231861	34
6:39403857_G_T	6	39403857	6.93e-07	-5.30801	1.06879	0.00231734	39
6:39398681_G_A	6	39398681	6.99e-07	-5.30602	1.06878	0.00231563	39
14:24706279_A_G	14	24706279	7.04e-07	-5.43814	1.09567	0.00231446	25
6:36141049_A_G	6	36141049	7.86e-07	-6.51294	1.31792	0.00229455	36
19:17926221_T_C	19	17926221	8.27e-07	-5.54311	1.12397	0.00228519	18
14:24974811_A_G	14	24974811	1.15e-06	-5.36992	1.10322	0.00222619	25
14:26510538_C_T	14	26510538	1.2e-06	5.06745	1.04316	0.00221732	27
6:39367782_T_C	6	39367782	1.22e-06	-5.16065	1.06295	0.00221482	39
6:31180596_A_G	6	31180596	1.24e-06	-5.18904	1.06939	0.00221238	31
6:33441527_T_C	6	33441527	1.25e-06	5.39253	1.11191	0.00221006	33
6:39181137_G_T	6	39181137	1.26e-06	-7.03263	1.45027	0.00220949	39
15:65549536_C_T	15	65549536	1.34e-06	9.37294	1.93807	0.00219772	66
6:41984162_A_C	6	41984162	1.55e-06	-5.79758	1.20601	0.00217153	42
6:36936305_C_T	6	36936305	1.81e-06	-6.30908	1.32108	0.00214319	37
6:38433476_T_C	6	38433476	1.9e-06	-6.65633	1.39662	0.00213452	38
6:36937782_T_C	6	36937782	1.95e-06	-6.29392	1.32185	0.00213043	37
6:37419058_G_A	6	37419058	1.96e-06	5.06253	1.06355	0.00212919	37
14:25589517_G_A	14	25589517	2.08e-06	-5.00438	1.05406	0.00211819	26
14:24920386_T_C	14	24920386	2.25e-06	-5.2402	1.1074	0.0021042	25
6:41978318_C_T	6	41978318	2.35e-06	-5.70806	1.2085	0.00209647	42
6:39131253_A_G	6	39131253	2.79e-06	-6.81996	1.45467	0.00206562	39
6:39134323_T_G	6	39134323	2.79e-06	-6.81996	1.45467	0.00206562	39
6:31147030_G_A	6	31147030	2.87e-06	-4.99926	1.06768	0.00206039	31
6:41269054_G_A	6	41269054	2.87e-06	-5.47179	1.16853	0.00206063	41
14:25608094_T_C	14	25608094	2.94e-06	-4.94136	1.0564	0.00205618	26
14:24437778_G_A	14	24437778	3.02e-06	-5.23712	1.12099	0.00205121	24
14:24115422_T_C	14	24115422	3.18e-06	4.69627	1.00747	0.00204209	24
14:25814629_G_A	14	25814629	3.34e-06	-4.65835	1.00158	0.00203295	26
6:33887454_C_T	6	33887454	3.9e-06	5.09029	1.10199	0.00200526	34
6:31158116_T_C	6	31158116	3.94e-06	-4.92142	1.06595	0.00200332	31
2:53252224_A_G	2	53252224	4.03e-06	7.73536	1.67714	0.00199927	53
14:24248823_G_T	14	24248823	4.18e-06	4.55666	0.98953	0.0019929	24
14:24114365_A_G	14	24114365	5.01e-06	-4.52914	0.991748	0.00196016	24
6:41276427_G_A	6	41276427	5.15e-06	-5.38013	1.17957	0.00195527	41
6:38353653_A_G	6	38353653	5.34e-06	-7.43941	1.63386	0.00194856	38
6:37910561_G_A	6	37910561	5.8e-06	-5.94483	1.31064	0.00193368	38
14:24898463_A_C	14	24898463	5.8e-06	-5.00384	1.10321	0.00193361	25
13:67366052_C_A	13	67366052	5.84e-06	14.5458	3.20798	0.00193237	67
14:25675568_T_C	14	25675568	5.92e-06	-5.27488	1.16402	0.0019301	26
14:25656049_C_T	14	25656049	6.41e-06	-4.79655	1.06242	0.0019158	26
14:24954981_T_C	14	24954981	6.53e-06	-4.97546	1.10301	0.00191246	25
28:36527096_T_C	28	36527096	6.94e-06	4.348	0.96669	0.00190149	37
6:37917333_T_C	6	37917333	8.18e-06	-5.84985	1.31086	0.00187188	38
14:25664581_A_G	14	25664581	8.19e-06	-4.73762	1.06172	0.00187157	26
6:36037968_T_C	6	36037968	8.42e-06	-6.2933	1.41218	0.00186673	36
14:25847919_T_C	14	25847919	8.54e-06	-4.36979	0.981228	0.00186418	26
6:38309790_T_C	6	38309790	8.59e-06	-7.20933	1.61932	0.00186309	38
28:36533859_G_A	28	36533859	8.65e-06	4.30364	0.966988	0.00186182	37
20:4916731_G_C	20	4916731	9e-06	5.79744	1.30515	0.00185464	5
14:25575718_G_T	14	25575718	9.26e-06	-4.51142	1.01702	0.0018496	26
6:37553221_G_A	6	37553221	9.5e-06	4.83555	1.09143	0.00184508	38

## Sheet: YW_GWAS_GEMMA
GEMMA Marker	GEMMA CHR	GEMMA BP	GEMMA P-value	Rounded MB	GEMMA MAF
6:38955154_T_G	6	38955154	1.54804e-21	39	0.305
6:38852093_A_G	6	38852093	1.23255e-19	39	0.309
6:38777311_T_G	6	38777311	2.0524e-18	39	0.293
6:38647897_T_C	6	38647897	1.27672e-17	39	0.279
6:38644886_A_G	6	38644886	4.71222e-17	39	0.278
6:39087791_A_G	6	39087791	8.13845e-17	39	0.264
6:38655605_T_C	6	38655605	1.477e-16	39	0.28
6:38870271_G_T	6	38870271	5.33509e-16	39	0.245
6:38727641_A_G	6	38727641	8.38006e-16	39	0.234
6:38811533_C_T	6	38811533	1.55881e-15	39	0.233
6:38788877_C_T	6	38788877	1.70329e-15	39	0.233
6:38807241_C_T	6	38807241	2.04955e-15	39	0.234
6:38834676_T_G	6	38834676	2.43098e-15	39	0.249
6:38866381_A_G	6	38866381	2.44474e-15	39	0.248
6:38923533_T_C	6	38923533	2.46687e-15	39	0.234
6:38818283_C_T	6	38818283	3.44955e-15	39	0.234
6:38652252_T_G	6	38652252	4.88197e-15	39	0.226
6:38653201_A_C	6	38653201	6.56268e-15	39	0.227
6:38950070_A_G	6	38950070	1.02188e-14	39	0.234
6:38897628_T_C	6	38897628	1.22366e-14	39	0.235
14:25006125_T_C	14	25006125	1.53025e-14	25	0.399
14:25003338_C_G	14	25003338	1.54988e-14	25	0.399
6:38779440_G_T	6	38779440	5.67049e-14	39	0.236
6:38837159_T_C	6	38837159	5.81029e-14	39	0.242
6:38783076_T_C	6	38783076	6.27248e-14	39	0.236
6:38776500_A_C	6	38776500	6.71191e-14	39	0.237
6:38841588_A_G	6	38841588	7.19256e-14	39	0.241
6:38781062_G_A	6	38781062	1.07896e-13	39	0.238
6:38736441_C_A	6	38736441	1.50108e-13	39	0.237
6:38739408_C_T	6	38739408	1.50108e-13	39	0.237
6:38878824_C_T	6	38878824	1.6712e-13	39	0.24
6:38774879_G_A	6	38774879	1.9104e-13	39	0.236
6:38716298_C_T	6	38716298	2.05165e-13	39	0.236
6:38803310_T_C	6	38803310	2.0675e-13	39	0.237
6:38735901_A_G	6	38735901	2.11696e-13	39	0.236
6:38731368_T_C	6	38731368	2.16203e-13	39	0.236
6:38732667_T_C	6	38732667	2.16203e-13	39	0.236
6:38734752_T_C	6	38734752	2.16203e-13	39	0.236
6:38737206_G_T	6	38737206	2.18446e-13	39	0.221
6:38734814_G_C	6	38734814	2.73787e-13	39	0.239
6:38754991_G_A	6	38754991	2.83012e-13	39	0.237
6:38827869_T_C	6	38827869	2.84697e-13	39	0.237
6:38747445_A_G	6	38747445	2.86116e-13	39	0.237
6:38751637_C_T	6	38751637	2.86116e-13	39	0.237
6:38793698_T_C	6	38793698	3.12835e-13	39	0.237
6:38765656_G_A	6	38765656	3.28314e-13	39	0.236
6:38829248_A_G	6	38829248	3.3154e-13	39	0.239
6:38869785_T_C	6	38869785	4.33289e-13	39	0.248
6:38748125_C_T	6	38748125	4.38316e-13	39	0.236
6:38758660_C_A	6	38758660	4.8219e-13	39	0.236
6:38830725_T_G	6	38830725	1.0192e-12	39	0.241
6:38666081_T_C	6	38666081	1.73022e-12	39	0.238
6:39119600_T_C	6	39119600	1.93041e-12	39	0.219
6:39155537_A_G	6	39155537	2.6204e-12	39	0.204
6:39255646_A_C	6	39255646	3.65112e-12	39	0.254
6:39278657_T_G	6	39278657	3.70914e-12	39	0.262
6:39250536_A_G	6	39250536	5.2395e-12	39	0.254
6:39246418_A_G	6	39246418	5.26126e-12	39	0.197
6:39252552_A_G	6	39252552	5.28622e-12	39	0.254
6:39254959_C_T	6	39254959	5.51365e-12	39	0.254
6:39244034_C_T	6	39244034	5.57934e-12	39	0.253
6:39259257_G_A	6	39259257	6.99931e-12	39	0.254
6:39253604_G_A	6	39253604	7.93476e-12	39	0.254
6:39256262_T_C	6	39256262	7.93476e-12	39	0.254
6:39258226_C_T	6	39258226	8.60589e-12	39	0.254
6:39234851_G_A	6	39234851	8.75146e-12	39	0.252
6:37853910_C_A	6	37853910	9.96669e-12	38	0.222
6:42057261_A_G	6	42057261	1.0026e-11	42	0.344
6:37857369_T_C	6	37857369	1.08942e-11	38	0.222
6:39261628_A_G	6	39261628	1.09947e-11	39	0.254
6:37854698_A_G	6	37854698	1.14798e-11	38	0.222
6:39251631_G_A	6	39251631	1.18687e-11	39	0.255
6:38845992_C_A	6	38845992	1.71001e-11	39	0.238
6:39145627_A_G	6	39145627	1.9816e-11	39	0.203
6:38677100_T_C	6	38677100	4.21265e-11	39	0.186
6:38677618_G_A	6	38677618	7.11948e-11	39	0.188
6:36597370_T_C	6	36597370	7.56337e-11	37	0.33
6:39262655_C_A	6	39262655	8.38721e-11	39	0.355
6:39271661_G_T	6	39271661	1.0225e-10	39	0.249
6:38939012_T_C	6	38939012	1.81873e-10	39	0.342
6:39102185_A_G	6	39102185	1.94988e-10	39	0.186
5:60131115_C_T	5	60131115	2.38104e-10	60	0.042
6:37577335_T_C	6	37577335	6.59248e-10	38	0.139
6:39441548_A_G	6	39441548	6.70115e-10	39	0.459
6:37665506_G_A	6	37665506	6.98647e-10	38	0.143
6:39436297_C_A	6	39436297	7.66227e-10	39	0.459
6:39413342_T_C	6	39413342	8.77405e-10	39	0.459
6:37566666_T_C	6	37566666	8.79845e-10	38	0.139
6:39416405_G_A	6	39416405	8.92261e-10	39	0.456
6:39426854_G_A	6	39426854	1.26186e-09	39	0.46
6:41276427_G_A	6	41276427	3.63933e-09	41	0.247
6:35728464_A_G	6	35728464	5.93813e-09	36	0.227
6:41269054_G_A	6	41269054	5.93958e-09	41	0.252
6:38808645_A_G	6	38808645	7.03341e-09	39	0.262
6:38679438_C_T	6	38679438	7.21233e-09	39	0.18
6:35692764_C_A	6	35692764	7.70957e-09	36	0.216
6:35657693_T_G	6	35657693	8.06303e-09	36	0.212
6:35696537_T_G	6	35696537	8.90119e-09	36	0.216
6:35734920_C_A	6	35734920	1.27061e-08	36	0.226
6:35736606_C_T	6	35736606	1.53499e-08	36	0.216
6:35614360_A_C	6	35614360	1.70082e-08	36	0.211
6:35721476_A_G	6	35721476	1.87138e-08	36	0.216
6:35731171_A_G	6	35731171	1.87138e-08	36	0.216
6:35760334_T_C	6	35760334	2.08484e-08	36	0.215
6:39431268_C_T	6	39431268	2.38621e-08	39	0.463
6:37630460_T_G	6	37630460	2.88091e-08	38	0.16
6:37675569_G_A	6	37675569	3.5688e-08	38	0.153
6:35710334_A_C	6	35710334	3.75144e-08	36	0.171
6:38704872_T_G	6	38704872	4.64861e-08	39	0.265
6:39185743_T_C	6	39185743	5.57515e-08	39	0.26
6:35624268_A_G	6	35624268	5.64119e-08	36	0.22
6:39342988_T_G	6	39342988	5.88287e-08	39	0.26
6:39340446_A_C	6	39340446	6.05819e-08	39	0.26
6:39445731_C_T	6	39445731	6.15017e-08	39	0.45
6:41978318_C_T	6	41978318	7.35565e-08	42	0.265
6:42035397_A_G	6	42035397	8.19286e-08	42	0.25
6:39356766_C_T	6	39356766	8.46839e-08	39	0.448
14:25587378_C_T	14	25587378	1.1426e-07	26	0.357
6:39188643_C_T	6	39188643	1.24822e-07	39	0.256
6:41972899_A_G	6	41972899	1.32395e-07	42	0.247
5:60033053_C_T	5	60033053	1.48311e-07	60	0.027
14:25814629_G_A	14	25814629	1.49266e-07	26	0.398
6:39215738_A_C	6	39215738	1.50295e-07	39	0.146
6:41984162_A_C	6	41984162	1.67851e-07	42	0.264
6:35611267_T_C	6	35611267	2.01364e-07	36	0.281
14:25612510_A_G	14	25612510	2.25484e-07	26	0.338
6:35717985_A_G	6	35717985	2.66934e-07	36	0.266
6:39346170_C_T	6	39346170	2.73333e-07	39	0.261
6:38825835_C_T	6	38825835	3.03021e-07	39	0.269
6:39023195_G_A	6	39023195	3.16676e-07	39	0.143
6:41047507_T_G	6	41047507	3.27013e-07	41	0.408
6:35800278_A_C	6	35800278	4.35243e-07	36	0.209
14:25699163_G_A	14	25699163	4.73009e-07	26	0.414
6:38576012_A_G	6	38576012	5.0985e-07	39	0.396
7:93224876_A_C	7	93224876	5.55126e-07	93	0.286
7:93218452_T_A	7	93218452	5.66486e-07	93	0.286
6:39805666_G_T	6	39805666	6.10017e-07	40	0.109
7:93287387_A_G	7	93287387	6.32262e-07	93	0.285
7:93254737_G_A	7	93254737	6.76158e-07	93	0.287
7:93226167_C_T	7	93226167	7.07985e-07	93	0.287
7:93207846_A_G	7	93207846	7.67401e-07	93	0.286
7:93223793_T_C	7	93223793	7.70871e-07	93	0.286
6:41079201_C_A	6	41079201	8.07561e-07	41	0.409
7:93207176_A_G	7	93207176	8.75795e-07	93	0.286
14:26503527_A_G	14	26503527	9.17015e-07	27	0.348
6:35715417_G_A	6	35715417	9.58657e-07	36	0.267
6:35742764_G_A	6	35742764	1.07466e-06	36	0.266
6:39430325_C_A	6	39430325	1.10746e-06	39	0.389
6:37917333_T_C	6	37917333	1.18769e-06	38	0.201
14:26651141_T_C	14	26651141	1.22308e-06	27	0.303
14:26661255_C_A	14	26661255	1.22423e-06	27	0.303
7:93206020_C_T	7	93206020	1.28885e-06	93	0.286
14:26662633_A_C	14	26662633	1.41483e-06	27	0.303
6:39126074_T_C	6	39126074	1.61358e-06	39	0.147
6:36069159_C_T	6	36069159	1.64476e-06	36	0.181
14:26508236_C_A	14	26508236	1.76463e-06	27	0.348
7:93294483_A_G	7	93294483	1.78281e-06	93	0.287
6:37910561_G_A	6	37910561	1.82299e-06	38	0.201
6:39694033_T_C	6	39694033	1.9487e-06	40	0.192
6:39595877_T_G	6	39595877	2.14888e-06	40	0.185
14:25699283_A_G	14	25699283	2.17261e-06	26	0.418
6:42103603_G_A	6	42103603	2.19143e-06	42	0.185
6:39177795_A_G	6	39177795	2.33177e-06	39	0.25
6:42025102_T_C	6	42025102	2.3747e-06	42	0.185
6:41290573_T_G	6	41290573	2.51941e-06	41	0.49
6:36599338_C_T	6	36599338	2.55323e-06	37	0.42
6:39686697_T_C	6	39686697	2.73716e-06	40	0.192
14:26669442_T_C	14	26669442	2.74917e-06	27	0.3
6:39650873_T_C	6	39650873	2.99226e-06	40	0.191
6:37683764_G_C	6	37683764	3.16329e-06	38	0.095
6:39372172_T_C	6	39372172	3.2047e-06	39	0.408
6:37605269_C_T	6	37605269	3.21544e-06	38	0.02
6:37616576_G_A	6	37616576	3.21544e-06	38	0.02
6:37646270_C_A	6	37646270	3.25731e-06	38	0.096
6:36043247_G_A	6	36043247	3.41006e-06	36	0.19
14:26495651_C_G	14	26495651	4.07316e-06	26	0.349
7:93190119_T_C	7	93190119	4.13711e-06	93	0.287
6:42078340_G_A	6	42078340	4.23855e-06	42	0.185
14:25704852_G_A	14	25704852	4.69675e-06	26	0.388
14:25329035_A_G	14	25329035	4.71623e-06	25	0.246
14:25704807_A_G	14	25704807	4.73803e-06	26	0.388
6:41565780_C_T	6	41565780	4.9949e-06	42	0.113
14:25708285_T_C	14	25708285	5.10379e-06	26	0.388
14:25664581_A_G	14	25664581	5.22339e-06	26	0.292
6:37736577_C_A	6	37736577	5.42059e-06	38	0.026
6:39359444_C_T	6	39359444	5.73346e-06	39	0.396
6:39709277_T_C	6	39709277	5.84683e-06	40	0.192
6:38625795_A_G	6	38625795	5.95579e-06	39	0.124
14:25656049_C_T	14	25656049	6.07096e-06	26	0.292
6:39214611_G_A	6	39214611	6.11289e-06	39	0.203
6:37424293_C_T	6	37424293	6.24397e-06	37	0.415
6:37426486_T_C	6	37426486	6.27988e-06	37	0.415
6:37594594_G_A	6	37594594	6.37572e-06	38	0.109
6:39403857_G_T	6	39403857	6.57552e-06	39	0.395
6:39398681_G_A	6	39398681	6.59886e-06	39	0.395
6:39716175_C_T	6	39716175	6.833e-06	40	0.192
2:4990602_A_G	2	4990602	7.14681e-06	5	0.497
6:36147365_C_T	6	36147365	7.17522e-06	36	0.179
6:39669987_T_C	6	39669987	7.42462e-06	40	0.332
2:4994495_T_C	2	4994495	7.51081e-06	5	0.497
7:93133195_C_A	7	93133195	7.75075e-06	93	0.314
7:93142176_G_A	7	93142176	7.87046e-06	93	0.314
14:25698286_T_C	14	25698286	7.92349e-06	26	0.387
6:36607732_C_T	6	36607732	7.98898e-06	37	0.414
6:36601774_C_T	6	36601774	7.99667e-06	37	0.415
6:41984368_A_G	6	41984368	8.13993e-06	42	0.251
6:36605536_G_A	6	36605536	8.18661e-06	37	0.414
6:39669396_T_G	6	39669396	8.41766e-06	40	0.332
6:42134757_G_A	6	42134757	8.48834e-06	42	0.489
6:41021470_C_T	6	41021470	8.78254e-06	41	0.368
6:39652041_T_C	6	39652041	8.81607e-06	40	0.332
6:37735283_T_C	6	37735283	9.03973e-06	38	0.021
6:39710370_G_A	6	39710370	9.1672e-06	40	0.103
6:36602796_C_T	6	36602796	9.21624e-06	37	0.414
6:37904539_C_A	6	37904539	9.40383e-06	38	0.18
2:4958110_C_G	2	4958110	9.65113e-06	5	0.492
7:93079409_C_A	7	93079409	9.8006e-06	93	0.294
6:37764617_T_C	6	37764617	9.94865e-06	38	0.102
6:37699219_C_T	6	37699219	9.96139e-06	38	0.093

## Sheet: YW_GWAS_EMMAX
EMMAX Marker	EMMAX CHR	EMMAX BP	EMMAX P-value	Regression Beta	Beta SE	PVE	Rounded MB
6:38955154_T_G	6	38955154	7.49e-26	-24.2869	2.30228	0.0133156	39
6:38852093_A_G	6	38852093	3.85e-24	-23.4338	2.30482	0.0123811	39
6:38777311_T_G	6	38777311	6.09e-22	-21.1652	2.19206	0.0111793	39
6:38647897_T_C	6	38647897	2.2e-21	-21.6567	2.27451	0.0108747	39
6:38644886_A_G	6	38644886	9.06e-21	-21.3056	2.27342	0.0105386	39
6:38655605_T_C	6	38655605	2.52e-20	-21.0583	2.27367	0.0102956	39
6:39087791_A_G	6	39087791	4.32e-19	-19.718	2.20307	0.00962113	39
6:38870271_G_T	6	38870271	1.12e-18	-19.7685	2.23529	0.00939589	39
6:38727641_A_G	6	38727641	1.13e-18	-20.2573	2.29077	0.00939413	39
6:38652252_T_G	6	38652252	1.47e-18	-19.6025	2.22436	0.00933037	39
6:38653201_A_C	6	38653201	1.91e-18	-19.5238	2.22293	0.00926809	39
6:38811533_C_T	6	38811533	2.1e-18	-20.0786	2.28882	0.00924623	39
6:38788877_C_T	6	38788877	2.12e-18	-20.0606	2.28709	0.00924363	39
6:38807241_C_T	6	38807241	2.59e-18	-20.0344	2.29006	0.00919608	39
6:38923533_T_C	6	38923533	3.38e-18	-19.9615	2.28963	0.0091333	39
6:38818283_C_T	6	38818283	4.75e-18	-19.8834	2.2909	0.00905262	39
6:38866381_A_G	6	38866381	5.62e-18	-19.2027	2.21743	0.00901258	39
6:38834676_T_G	6	38834676	6.13e-18	-19.1457	2.21342	0.00899183	39
6:38950070_A_G	6	38950070	1.37e-17	-19.5869	2.28907	0.00880104	39
6:38897628_T_C	6	38897628	2.28e-17	-19.5262	2.29788	0.00868062	39
6:38779440_G_T	6	38779440	5.57e-17	-18.991	2.26297	0.00846839	39
6:38783076_T_C	6	38783076	6.08e-17	-18.9706	2.26332	0.00844773	39
6:38776500_A_C	6	38776500	6.76e-17	-18.93	2.2619	0.00842248	39
6:38837159_T_C	6	38837159	8.12e-17	-18.756	2.24698	0.00837887	39
6:38841588_A_G	6	38841588	9.43e-17	-18.7489	2.25092	0.00834356	39
6:38781062_G_A	6	38781062	9.98e-17	-18.6519	2.24109	0.00833019	39
6:38736441_C_A	6	38736441	1.5e-16	-18.7657	2.26797	0.00823418	39
6:38739408_C_T	6	38739408	1.5e-16	-18.7657	2.26797	0.00823418	39
6:38774879_G_A	6	38774879	1.83e-16	-18.6867	2.26509	0.00818621	39
6:38803310_T_C	6	38803310	2.02e-16	-18.6738	2.26677	0.00816301	39
6:38735901_A_G	6	38735901	2.07e-16	-18.7161	2.27278	0.00815668	39
6:38716298_C_T	6	38716298	2.08e-16	-18.7189	2.27319	0.00815622	39
6:38731368_T_C	6	38731368	2.11e-16	-18.7092	2.27249	0.00815286	39
6:38732667_T_C	6	38732667	2.11e-16	-18.7092	2.27249	0.00815286	39
6:38734752_T_C	6	38734752	2.11e-16	-18.7092	2.27249	0.00815286	39
6:38878824_C_T	6	38878824	2.48e-16	-18.626	2.26782	0.00811407	39
6:38754991_G_A	6	38754991	2.84e-16	-18.6258	2.27227	0.00808243	39
6:38747445_A_G	6	38747445	2.91e-16	-18.6148	2.2718	0.00807632	39
6:38751637_C_T	6	38751637	2.91e-16	-18.6148	2.2718	0.00807632	39
6:38793698_T_C	6	38793698	3.02e-16	-18.5403	2.26392	0.0080677	39
6:38734814_G_C	6	38734814	3.14e-16	-18.5533	2.26681	0.00805852	39
6:38765656_G_A	6	38765656	3.26e-16	-18.5497	2.2677	0.00804912	39
6:38827869_T_C	6	38827869	3.44e-16	-18.5335	2.26753	0.00803637	39
6:38737206_G_T	6	38737206	3.83e-16	-19.0127	2.32987	0.00801104	39
6:38758660_C_A	6	38758660	4.84e-16	-18.4564	2.26966	0.00795541	39
6:38829248_A_G	6	38829248	4.99e-16	-18.4397	2.26863	0.00794819	39
6:38748125_C_T	6	38748125	5.07e-16	-18.4037	2.26472	0.00794468	39
6:38830725_T_G	6	38830725	1.35e-15	-18.0631	2.25637	0.00771179	39
6:38869785_T_C	6	38869785	1.53e-15	-16.8791	2.11256	0.00768221	39
6:38666081_T_C	6	38666081	1.58e-15	-17.8843	2.23934	0.00767565	39
6:39278657_T_G	6	39278657	3e-15	-18.3438	2.32016	0.00752345	39
6:39119600_T_C	6	39119600	3.68e-15	-18.5066	2.34845	0.00747466	39
6:39255646_A_C	6	39255646	4.94e-15	-18.0251	2.29817	0.00740493	39
6:39252552_A_G	6	39252552	7.03e-15	-17.9249	2.29852	0.0073212	39
6:39254959_C_T	6	39254959	7.34e-15	-17.9228	2.29985	0.00731111	39
6:39250536_A_G	6	39250536	7.61e-15	-17.9223	2.30114	0.00730258	39
6:39155537_A_G	6	39155537	8.04e-15	-17.9593	2.30799	0.00728939	39
6:39259257_G_A	6	39259257	1.01e-14	-17.8385	2.30087	0.00723658	39
6:39244034_C_T	6	39244034	1.09e-14	-17.8127	2.30077	0.00721643	39
6:39253604_G_A	6	39253604	1.13e-14	-17.7934	2.29957	0.00720842	39
6:39256262_T_C	6	39256262	1.13e-14	-17.7934	2.29957	0.00720842	39
6:39258226_C_T	6	39258226	1.23e-14	-17.7716	2.30002	0.0071881	39
14:25006125_T_C	14	25006125	1.23e-14	-15.4177	1.9952	0.0071893	25
14:25003338_C_G	14	25003338	1.27e-14	-15.4137	1.99585	0.00718096	25
6:39262655_C_A	6	39262655	1.3e-14	-17.0174	2.20443	0.00717506	39
6:39234851_G_A	6	39234851	1.4e-14	-17.7812	2.30617	0.00715775	39
6:39261628_A_G	6	39261628	1.56e-14	-17.7187	2.30218	0.00713237	39
6:39251631_G_A	6	39251631	1.63e-14	-17.6161	2.29047	0.00712231	39
6:38845992_C_A	6	38845992	2.28e-14	-16.9233	2.21285	0.0070429	39
6:39246418_A_G	6	39246418	2.5e-14	-17.5918	2.30394	0.00702062	39
6:38939012_T_C	6	38939012	2.68e-14	-15.0413	1.97219	0.00700447	39
6:37853910_C_A	6	37853910	3.7e-14	-17.7475	2.33995	0.00692783	38
6:37857369_T_C	6	37857369	4.08e-14	-17.7374	2.3426	0.00690449	38
6:42057261_A_G	6	42057261	4.21e-14	-16.1232	2.13055	0.00689714	42
6:37854698_A_G	6	37854698	4.23e-14	-17.7108	2.34053	0.00689605	38
6:38677100_T_C	6	38677100	4.97e-14	-16.9704	2.24892	0.00685813	39
6:39145627_A_G	6	39145627	5.83e-14	-17.3941	2.31149	0.00682029	39
6:38677618_G_A	6	38677618	1.03e-13	-16.6649	2.23693	0.00668565	39
6:39441548_A_G	6	39441548	2.01e-13	-15.7015	2.13325	0.00652696	39
6:36597370_T_C	6	36597370	2.19e-13	-15.7284	2.14017	0.00650721	37
6:39271661_G_T	6	39271661	2.31e-13	-16.9403	2.30744	0.00649393	39
6:39436297_C_A	6	39436297	2.35e-13	-15.6595	2.1336	0.00649027	39
6:39413342_T_C	6	39413342	2.44e-13	-15.6441	2.13298	0.00648127	39
6:39416405_G_A	6	39416405	2.82e-13	-15.4577	2.11324	0.00644676	39
6:39426854_G_A	6	39426854	3.65e-13	-15.5382	2.13443	0.00638576	39
6:37665506_G_A	6	37665506	2.16e-12	-18.1463	2.57966	0.00596498	38
6:37577335_T_C	6	37577335	2.38e-12	-18.4544	2.62843	0.00594258	38
6:39102185_A_G	6	39102185	3.01e-12	-16.1133	2.30587	0.00588697	39
6:37566666_T_C	6	37566666	3.81e-12	-18.2296	2.62134	0.00583077	38
6:39431268_C_T	6	39431268	7.56e-12	-14.662	2.13837	0.00566905	39
6:38808645_A_G	6	38808645	1.33e-11	-13.5281	1.99672	0.0055359	39
6:38679438_C_T	6	38679438	3.21e-11	-14.946	2.24904	0.00532707	39
6:39445731_C_T	6	39445731	3.74e-11	-13.958	2.10756	0.00529107	39
6:39356766_C_T	6	39356766	4.93e-11	-13.6934	2.0805	0.005226	39
6:35728464_A_G	6	35728464	7.92e-11	-14.4407	2.21803	0.00511411	36
6:41276427_G_A	6	41276427	1.38e-10	-13.9555	2.17154	0.00498355	41
6:35734920_C_A	6	35734920	1.73e-10	-14.175	2.21779	0.00492969	36
6:37675569_G_A	6	37675569	1.94e-10	-15.9854	2.50774	0.00490344	38
6:35692764_C_A	6	35692764	2.12e-10	-14.3098	2.24995	0.00488146	36
6:41269054_G_A	6	41269054	2.26e-10	-13.6988	2.15719	0.0048666	41
6:35657693_T_G	6	35657693	2.3e-10	-14.4502	2.27633	0.00486313	36
6:35696537_T_G	6	35696537	2.5e-10	-14.2744	2.25336	0.00484286	36
6:39342988_T_G	6	39342988	2.92e-10	-13.6886	2.16905	0.00480663	39
6:39340446_A_C	6	39340446	3.29e-10	-13.64	2.16778	0.0047783	39
6:38704872_T_G	6	38704872	4.05e-10	-14.2469	2.27596	0.00472942	39
6:35736606_C_T	6	35736606	4.21e-10	-14.0969	2.25417	0.00472033	36
6:37630460_T_G	6	37630460	4.29e-10	-15.4207	2.46708	0.00471569	38
6:39185743_T_C	6	39185743	4.29e-10	-12.6179	2.01862	0.00471593	39
6:35614360_A_C	6	35614360	4.79e-10	-14.1632	2.27216	0.00468989	36
6:35721476_A_G	6	35721476	5.18e-10	-14.013	2.25254	0.00467131	36
6:35731171_A_G	6	35731171	5.18e-10	-14.013	2.25254	0.00467131	36
6:35760334_T_C	6	35760334	5.32e-10	-14.049	2.25982	0.00466515	36
6:38825835_C_T	6	38825835	5.34e-10	-12.4526	2.00327	0.00466411	39
6:41978318_C_T	6	41978318	6.47e-10	-13.8518	2.23927	0.00461901	42
6:35611267_T_C	6	35611267	7.53e-10	-13.3206	2.16183	0.00458322	36
6:39188643_C_T	6	39188643	8e-10	-12.5951	2.04726	0.00456903	39
6:35624268_A_G	6	35624268	1.21e-09	-13.6176	2.23776	0.00447078	36
6:41984162_A_C	6	41984162	1.51e-09	-13.5209	2.23488	0.00441913	42
6:39215738_A_C	6	39215738	1.96e-09	-14.2286	2.36821	0.00435856	39
6:39346170_C_T	6	39346170	1.98e-09	-12.5034	2.08183	0.00435536	39
6:42035397_A_G	6	42035397	2.05e-09	-13.2213	2.20325	0.00434794	42
6:35717985_A_G	6	35717985	2.4e-09	-12.8201	2.14564	0.00431074	36
5:60114211_C_T	5	60114211	2.7e-09	19.9102	3.34333	0.00428239	60
6:35710334_A_C	6	35710334	2.75e-09	-14.3841	2.41658	0.00427815	36
6:41972899_A_G	6	41972899	3.13e-09	-13.2069	2.22674	0.00424789	42
5:60121275_A_C	5	60121275	3.4e-09	19.6812	3.32598	0.00422844	60
5:60121757_T_C	5	60121757	3.4e-09	19.6812	3.32598	0.00422844	60
14:25607346_C_T	14	25607346	3.54e-09	-11.4122	1.93073	0.00421911	26
5:60121255_T_C	5	60121255	3.84e-09	19.6162	3.3264	0.00419961	60
6:39430325_C_A	6	39430325	3.85e-09	-11.5798	1.96368	0.00419946	39
5:60131115_C_T	5	60131115	4.08e-09	19.0049	3.22814	0.00418562	60
6:39372172_T_C	6	39372172	5.26e-09	-11.7727	2.01417	0.0041259	39
6:38576012_A_G	6	38576012	6.21e-09	-10.7546	1.84879	0.00408689	39
6:35715417_G_A	6	35715417	8.21e-09	-12.3751	2.1447	0.00402136	36
6:39023195_G_A	6	39023195	8.38e-09	-14.1329	2.45081	0.00401653	39
6:35742764_G_A	6	35742764	8.66e-09	-12.3805	2.149	0.00400877	36
6:39359444_C_T	6	39359444	1.61e-08	-11.1558	1.97258	0.00386374	39
6:41047507_T_G	6	41047507	1.79e-08	12.1024	2.14701	0.0038385	41
6:35800278_A_C	6	35800278	1.81e-08	-12.844	2.27947	0.0038355	36
6:39403857_G_T	6	39403857	2.1e-08	-11.0801	1.97532	0.00380115	39
6:39398681_G_A	6	39398681	2.12e-08	-11.0759	1.97533	0.00379828	39
6:39177795_A_G	6	39177795	2.61e-08	-11.2884	2.02618	0.00375005	39
6:39367782_T_C	6	39367782	3.92e-08	-10.796	1.96304	0.00365457	39
6:41079201_C_A	6	41079201	4.8e-08	11.6973	2.14088	0.00360726	41
6:39126074_T_C	6	39126074	6.51e-08	-13.3168	2.46185	0.00353586	39
6:36069159_C_T	6	36069159	7.01e-08	-12.6592	2.3461	0.00351842	36
6:39805666_G_T	6	39805666	7.51e-08	-15.8696	2.9479	0.00350219	40
14:24115422_T_C	14	24115422	7.62e-08	9.91997	1.84361	0.00349878	24
6:37553221_G_A	6	37553221	7.69e-08	10.8706	2.0209	0.00349668	38
14:25587378_C_T	14	25587378	8.21e-08	-10.4285	1.94302	0.00348125	26
6:36599338_C_T	6	36599338	9.56e-08	-10.6344	1.99158	0.00344577	37
6:37646270_C_A	6	37646270	9.62e-08	-15.8611	2.97109	0.00344423	38
6:37683764_G_C	6	37683764	1.07e-07	-15.8812	2.98569	0.00341936	38
14:24248823_G_T	14	24248823	1.08e-07	9.6616	1.8168	0.00341786	24
14:26510538_C_T	14	26510538	1.26e-07	10.1217	1.91343	0.00338199	27
6:37917333_T_C	6	37917333	1.28e-07	-12.8368	2.42838	0.00337727	38
7:93224876_A_C	7	93224876	1.32e-07	11.6441	2.20495	0.00337058	93
14:25608094_T_C	14	25608094	1.34e-07	-10.2613	1.94421	0.00336674	26
6:36043247_G_A	6	36043247	1.35e-07	-11.9432	2.2637	0.0033643	36
6:37736577_C_A	6	37736577	1.36e-07	-23.3871	4.4329	0.00336411	38
7:93218452_T_A	7	93218452	1.39e-07	11.5992	2.20044	0.00335842	93
6:41984368_A_G	6	41984368	1.47e-07	-11.8432	2.25126	0.00334493	42
14:25589517_G_A	14	25589517	1.52e-07	-10.1961	1.94051	0.0033369	26
7:93287387_A_G	7	93287387	1.59e-07	11.5485	2.20136	0.00332644	93
6:37605269_C_T	6	37605269	1.69e-07	-26.7524	5.11032	0.00331242	38
6:37616576_G_A	6	37616576	1.69e-07	-26.7524	5.11032	0.00331242	38
7:93207846_A_G	7	93207846	1.7e-07	11.5474	2.20645	0.00331054	93
7:93254737_G_A	7	93254737	1.71e-07	11.5348	2.20447	0.00330926	93
7:93226167_C_T	7	93226167	1.74e-07	11.5315	2.20519	0.00330518	93
14:25814629_G_A	14	25814629	1.83e-07	-9.63291	1.84536	0.00329364	26
6:38390690_C_T	6	38390690	1.88e-07	-9.66276	1.85295	0.003287	38
7:93223793_T_C	7	93223793	1.88e-07	11.4965	2.2045	0.00328728	93
6:41994659_C_T	6	41994659	1.93e-07	-11.7385	2.25306	0.003281	42
6:37910561_G_A	6	37910561	2.01e-07	-12.63	2.42756	0.00327191	38
7:93207176_A_G	7	93207176	2.01e-07	11.4833	2.20717	0.00327187	93
14:25699163_G_A	14	25699163	2.04e-07	-9.20155	1.76936	0.00326908	26
6:39595877_T_G	6	39595877	2.06e-07	-12.9516	2.49174	0.00326569	40
6:37424293_C_T	6	37424293	2.19e-07	10.4191	2.00884	0.00325173	37
6:37426486_T_C	6	37426486	2.21e-07	10.4166	2.00878	0.00325032	37
6:36147365_C_T	6	36147365	2.23e-07	-12.2728	2.3677	0.00324769	36
6:37594594_G_A	6	37594594	2.8e-07	-14.3451	2.79034	0.00319494	38
6:39214611_G_A	6	39214611	2.93e-07	-12.0567	2.34916	0.00318424	39
6:37699219_C_T	6	37699219	3.07e-07	-15.1664	2.96036	0.00317288	38
14:26503527_A_G	14	26503527	3.07e-07	9.77672	1.90835	0.00317284	27
7:93206020_C_T	7	93206020	3.08e-07	11.304	2.20654	0.00317263	93
6:37592972_C_T	6	37592972	3.12e-07	-15.2257	2.97351	0.00316951	38
6:39694033_T_C	6	39694033	3.25e-07	-12.3389	2.41348	0.0031597	40
6:41290573_T_G	6	41290573	3.4e-07	10.8435	2.1246	0.003149	41
5:60090401_A_G	5	60090401	3.49e-07	20.5828	4.03681	0.00314283	60
6:37735283_T_C	6	37735283	3.57e-07	-25.3452	4.97503	0.00313756	38
6:42103603_G_A	6	42103603	3.74e-07	-12.3826	2.43474	0.00312688	42
6:42025102_T_C	6	42025102	3.91e-07	-12.2774	2.41809	0.00311654	42
6:38387091_A_G	6	38387091	3.92e-07	-9.40942	1.85335	0.00311611	38
6:36600314_T_C	6	36600314	4.03e-07	-10.9759	2.16427	0.00310931	37
6:37712658_A_G	6	37712658	4.47e-07	-14.936	2.9565	0.00308551	38
6:37716666_C_T	6	37716666	4.47e-07	-14.936	2.9565	0.00308551	38
6:37724778_A_G	6	37724778	4.47e-07	-14.936	2.9565	0.00308551	38
6:37726238_T_C	6	37726238	4.47e-07	-14.936	2.9565	0.00308551	38
6:39686697_T_C	6	39686697	4.54e-07	-12.1975	2.41589	0.00308177	40
7:93294483_A_G	7	93294483	4.55e-07	11.1067	2.19997	0.00308143	93
6:38682695_T_C	6	38682695	4.57e-07	-13.0161	2.57861	0.00308041	39
6:37764617_T_C	6	37764617	4.69e-07	-14.2644	2.82885	0.00307402	38
6:37647510_C_T	6	37647510	4.84e-07	-15.5447	3.08646	0.00306666	38
6:37642849_C_T	6	37642849	4.88e-07	-15.5457	3.08761	0.00306478	38
6:37092193_T_C	6	37092193	5.04e-07	9.71512	1.93188	0.00305748	37
6:39650873_T_C	6	39650873	5.17e-07	-12.2141	2.43118	0.00305153	40
6:37727172_T_G	6	37727172	5.35e-07	-14.8057	2.95098	0.00304341	38
6:36601774_C_T	6	36601774	5.4e-07	-9.90311	1.97447	0.00304142	37
6:44886971_G_T	6	44886971	5.49e-07	-9.35613	1.86668	0.0030373	45
6:36607732_C_T	6	36607732	5.84e-07	-9.86588	1.97302	0.0030231	37
6:36605536_G_A	6	36605536	5.99e-07	-9.85699	1.97313	0.00301732	37
14:26508236_C_A	14	26508236	6.26e-07	9.50404	1.9058	0.00300683	27
6:36602796_C_T	6	36602796	6.44e-07	-9.8334	1.97401	0.00300027	37
6:38069453_T_C	6	38069453	6.48e-07	-12.3396	2.47776	0.00299872	38
14:26661255_C_A	14	26661255	6.56e-07	9.94223	1.99732	0.0029959	27
6:37681760_C_A	6	37681760	6.59e-07	-13.789	2.7705	0.00299504	38
6:37682742_A_G	6	37682742	6.59e-07	-13.789	2.7705	0.00299504	38
5:60033053_C_T	5	60033053	6.76e-07	20.0396	4.03057	0.00298884	60
6:42078340_G_A	6	42078340	6.85e-07	-12.0761	2.43001	0.00298602	42
14:25612510_A_G	14	25612510	6.85e-07	-8.98159	1.8074	0.00298576	26
14:26651141_T_C	14	26651141	6.89e-07	9.92849	1.99835	0.00298456	27
6:40962988_A_G	6	40962988	7e-07	-10.634	2.14173	0.00298075	41
6:36062803_G_C	6	36062803	7.15e-07	-11.3681	2.29141	0.00297598	36
6:37636973_A_G	6	37636973	7.22e-07	-15.332	3.0916	0.00297368	38
6:38625795_A_G	6	38625795	7.24e-07	-13.1113	2.64414	0.00297296	39
6:37639339_T_C	6	37639339	7.49e-07	-15.3035	3.09035	0.00296505	38
14:26662633_A_C	14	26662633	7.54e-07	9.88797	1.99725	0.00296357	27
6:38988628_C_T	6	38988628	7.77e-07	-13.121	2.65352	0.00295638	39
6:35992229_T_C	6	35992229	7.85e-07	-11.4056	2.30745	0.00295423	36
6:37622904_T_C	6	37622904	8.9e-07	-15.1943	3.0893	0.00292501	38
7:93190119_T_C	7	93190119	9.1e-07	10.8729	2.21271	0.00291964	93
6:39709277_T_C	6	39709277	9.13e-07	-11.8465	2.41114	0.00291889	40
6:39710370_G_A	6	39710370	9.13e-07	-14.8857	3.0297	0.00291892	40
6:37688757_C_T	6	37688757	1.01e-06	-13.6349	2.78693	0.00289434	38
6:41021470_C_T	6	41021470	1.01e-06	10.7521	2.1976	0.00289462	41
6:35992849_C_T	6	35992849	1.04e-06	-11.277	2.30736	0.00288838	36
6:37246353_C_T	6	37246353	1.07e-06	-9.02423	1.84883	0.00288093	37
6:39716175_C_T	6	39716175	1.08e-06	-11.7742	2.41242	0.00288044	40
6:38410258_G_A	6	38410258	1.09e-06	-9.00851	1.84665	0.00287769	38
6:42445019_G_A	6	42445019	1.1e-06	-11.7318	2.40553	0.00287618	42
6:38571977_T_C	6	38571977	1.11e-06	-10.0272	2.05679	0.002874	39
14:25699283_A_G	14	25699283	1.11e-06	-8.53041	1.74991	0.00287354	26
6:44891441_A_G	6	44891441	1.17e-06	-9.05363	1.86149	0.00286047	45
6:38084737_T_C	6	38084737	1.18e-06	-22.7062	4.66999	0.00285871	38
6:41565780_C_T	6	41565780	1.24e-06	-14.2212	2.93014	0.00284847	42
6:37419058_G_A	6	37419058	1.26e-06	9.5317	1.96564	0.00284349	37
6:40954530_G_A	6	40954530	1.27e-06	10.6563	2.19779	0.00284286	41
6:44892026_T_C	6	44892026	1.28e-06	-9.01915	1.86124	0.00283956	45
6:40946925_C_T	6	40946925	1.3e-06	10.6429	2.19722	0.00283721	41
6:40969050_T_C	6	40969050	1.33e-06	-10.3871	2.14687	0.00283077	41
6:40966334_T_G	6	40966334	1.41e-06	-10.3609	2.14653	0.00281741	41
14:26495651_C_G	14	26495651	1.41e-06	9.21294	1.90829	0.00281862	26
7:93142176_G_A	7	93142176	1.42e-06	10.0802	2.08898	0.00281579	93
6:35927422_C_A	6	35927422	1.47e-06	-11.6081	2.40865	0.00280873	36
6:40979342_T_G	6	40979342	1.47e-06	-10.3495	2.14764	0.00280834	41
7:93133195_C_A	7	93133195	1.5e-06	10.053	2.08815	0.00280288	93
6:37904539_C_A	6	37904539	1.51e-06	-11.6313	2.41633	0.00280206	38
14:26669442_T_C	14	26669442	1.57e-06	9.66318	2.01095	0.00279242	27
6:37596572_G_T	6	37596572	1.59e-06	-16.2568	3.38477	0.00278968	38
6:39034201_C_T	6	39034201	1.65e-06	-10.7527	2.24214	0.00278134	39
6:37679790_C_A	6	37679790	1.73e-06	-13.4007	2.8	0.00277005	38
6:37815264_A_G	6	37815264	1.74e-06	9.65436	2.01764	0.00276893	38
6:33675559_A_G	6	33675559	1.75e-06	11.2997	2.36211	0.00276752	34
5:60157962_A_G	5	60157962	1.8e-06	19.649	4.11275	0.00276041	60
6:37078344_C_T	6	37078344	1.8e-06	8.93408	1.86975	0.00276114	37
6:44883843_G_A	6	44883843	1.93e-06	-8.83239	1.85407	0.00274451	45
6:37805303_C_T	6	37805303	2.35e-06	9.5432	2.02023	0.00269879	38
6:37719102_T_C	6	37719102	2.38e-06	-14.482	3.06707	0.00269645	38
6:38019605_A_G	6	38019605	2.4e-06	-24.3528	5.15952	0.00269441	38
6:35916199_G_A	6	35916199	2.41e-06	-11.3467	2.40434	0.00269359	36
6:28791669_A_G	6	28791669	2.52e-06	-10.8467	2.30302	0.00268278	29
6:35905320_A_C	6	35905320	2.56e-06	-11.3721	2.41621	0.00267918	36
6:41069767_T_C	6	41069767	2.6e-06	10.4697	2.226	0.00267554	41
6:35907051_C_T	6	35907051	2.77e-06	-11.3338	2.41621	0.00266124	36
6:28798528_G_A	6	28798528	2.83e-06	-10.6833	2.27987	0.00265577	29
6:38309790_T_C	6	38309790	2.84e-06	-13.8582	2.95791	0.00265487	38
6:42134757_G_A	6	42134757	2.84e-06	-8.67834	1.8521	0.0026555	42
6:28800662_G_A	6	28800662	2.94e-06	-10.6701	2.28097	0.00264671	29
6:36010430_T_C	6	36010430	2.95e-06	-11.255	2.4062	0.00264624	36
6:36025983_A_G	6	36025983	2.97e-06	-11.2398	2.40349	0.00264507	36
7:93079409_C_A	7	93079409	3.01e-06	9.75866	2.0881	0.00264172	93
14:25329035_A_G	14	25329035	3.06e-06	-9.72086	2.08143	0.00263813	25
6:28796761_C_T	6	28796761	3.12e-06	-10.6425	2.28099	0.002633	29
6:42387759_G_A	6	42387759	3.18e-06	8.646	1.85455	0.00262885	42
6:39521986_G_A	6	39521986	3.6e-06	-11.5021	2.48074	0.00260025	40
6:35922378_C_T	6	35922378	3.71e-06	-11.0977	2.39669	0.0025934	36
6:41406582_G_A	6	41406582	3.76e-06	10.3235	2.23105	0.0025898	41
6:38353653_A_G	6	38353653	3.94e-06	-13.7868	2.98557	0.00257934	38
6:36609919_C_T	6	36609919	3.95e-06	9.44597	2.04586	0.00257857	37
6:47123448_C_T	6	47123448	3.96e-06	-9.17986	1.98834	0.00257825	47
14:26496236_C_A	14	26496236	4.02e-06	8.78829	1.90495	0.00257443	26
6:37264763_G_A	6	37264763	4.23e-06	-8.5735	1.86261	0.0025628	37
6:38344621_G_A	6	38344621	4.24e-06	-15.0636	3.27301	0.00256215	38
6:41414050_G_A	6	41414050	4.44e-06	10.2136	2.22388	0.00255144	41
14:26496947_T_C	14	26496947	4.5e-06	8.74133	1.90453	0.00254816	26
14:26497815_A_C	14	26497815	4.5e-06	8.74133	1.90453	0.00254816	26
6:41838880_T_G	6	41838880	4.58e-06	-12.0865	2.63539	0.00254425	42
6:40928786_T_C	6	40928786	4.63e-06	10.0225	2.18642	0.00254175	41
14:26130403_G_A	14	26130403	4.73e-06	-9.36044	2.04392	0.002537	26
6:40913437_C_T	6	40913437	4.86e-06	10.0233	2.19157	0.00253027	41
6:41857497_A_G	6	41857497	5.06e-06	-12.1882	2.66985	0.00252095	42
6:37218883_T_C	6	37218883	5.15e-06	-8.48596	1.86036	0.00251692	37
14:25664581_A_G	14	25664581	5.18e-06	-8.88392	1.94808	0.00251571	26
6:37248520_G_A	6	37248520	5.2e-06	-8.48092	1.86011	0.00251462	37
6:37249989_A_G	6	37249989	5.2e-06	-8.48092	1.86011	0.00251462	37
6:37245401_C_T	6	37245401	5.22e-06	-8.47954	1.86009	0.00251386	37
6:37247612_A_G	6	37247612	5.22e-06	-8.47954	1.86009	0.00251386	37
6:39669987_T_C	6	39669987	5.27e-06	8.64766	1.89775	0.00251178	40
6:41165467_T_C	6	41165467	5.33e-06	10.1432	2.22708	0.00250927	41
6:42203127_C_A	6	42203127	5.36e-06	-11.2445	2.46955	0.00250788	42
6:37217090_T_C	6	37217090	5.4e-06	-8.47004	1.86091	0.00250603	37
6:37236550_A_G	6	37236550	5.44e-06	-8.46252	1.85984	0.00250448	37
6:37267261_G_A	6	37267261	5.48e-06	-8.4759	1.86339	0.00250285	37
6:36634231_C_T	6	36634231	5.52e-06	9.28341	2.04167	0.002501	37
14:25656049_C_T	14	25656049	5.52e-06	-8.86272	1.94919	0.0025009	26
6:37251152_A_G	6	37251152	5.69e-06	-8.44819	1.86059	0.00249401	37
6:36624730_G_A	6	36624730	5.71e-06	9.32116	2.05316	0.00249325	37
6:38061580_A_G	6	38061580	5.76e-06	-23.9816	5.28463	0.00249114	38
6:37254292_G_A	6	37254292	5.85e-06	-8.43842	1.86086	0.00248753	37
6:39669396_T_G	6	39669396	5.85e-06	8.61364	1.89945	0.00248767	40
6:39652041_T_C	6	39652041	5.94e-06	8.61499	1.90115	0.002484	40
6:36627874_G_A	6	36627874	5.95e-06	9.30968	2.05458	0.00248371	37
6:37252345_T_A	6	37252345	6.03e-06	-8.42332	1.86021	0.00248039	37
6:37237521_C_T	6	37237521	6.09e-06	-8.4198	1.86021	0.00247833	37
6:36141049_A_G	6	36141049	6.1e-06	-11.0533	2.44223	0.00247791	36
6:37256423_T_G	6	37256423	6.15e-06	-8.42804	1.86291	0.002476	37
6:41868906_A_C	6	41868906	6.15e-06	-12.0842	2.67106	0.002476	42
22:59810623_T_C	22	59810623	6.15e-06	7.21456	1.59473	0.00247586	60
6:41374759_C_T	6	41374759	6.24e-06	-10.2569	2.26873	0.00247259	41
6:42135943_C_T	6	42135943	6.26e-06	-8.37447	1.85262	0.00247185	42
6:37259967_T_C	6	37259967	6.39e-06	-8.40935	1.86207	0.00246728	37
6:39579598_C_T	6	39579598	6.4e-06	-9.74745	2.15853	0.00246688	40
6:39580784_G_T	6	39580784	6.4e-06	-9.74745	2.15853	0.00246688	40
6:39932557_A_C	6	39932557	6.48e-06	-8.91689	1.97583	0.00246385	40
6:42147873_T_C	6	42147873	6.64e-06	-8.3403	1.85014	0.00245834	42
14:25704852_G_A	14	25704852	6.88e-06	-7.89556	1.75447	0.00245	26
14:25704807_A_G	14	25704807	6.92e-06	-7.89354	1.75456	0.00244851	26
6:42131930_A_G	6	42131930	7.03e-06	-8.32256	1.85123	0.00244505	42
6:41013608_G_A	6	41013608	7.15e-06	-9.28574	2.06719	0.00244101	41
6:39657098_T_C	6	39657098	7.19e-06	8.52842	1.89907	0.00243979	40
6:37765306_T_G	6	37765306	7.23e-06	-12.67	2.82198	0.00243861	38
6:39662332_C_T	6	39662332	7.31e-06	8.52222	1.89915	0.00243604	40
14:25708285_T_C	14	25708285	7.38e-06	-7.8712	1.75485	0.00243388	26
24:10096377_A_G	24	10096377	7.4e-06	12.9994	2.89869	0.002433	10
6:37268940_G_A	6	37268940	7.51e-06	-8.36089	1.86563	0.0024297	37
6:42130983_T_C	6	42130983	7.63e-06	-8.33642	1.86156	0.00242609	42
6:40872028_T_C	6	40872028	7.75e-06	-14.234	3.18095	0.0024224	41
7:93023690_G_A	7	93023690	7.84e-06	8.80501	1.96873	0.00241988	93
6:37653391_T_C	6	37653391	7.99e-06	-11.447	2.56179	0.00241549	38
6:37793231_G_A	6	37793231	7.99e-06	-12.9135	2.88997	0.0024155	38
6:41809193_A_T	6	41809193	8.04e-06	-12.7658	2.85788	0.00241388	42
6:41831446_G_A	6	41831446	8.04e-06	-11.5784	2.59202	0.00241396	42
6:39666224_G_A	6	39666224	8.08e-06	8.48149	1.89916	0.00241285	40
6:40862687_C_T	6	40862687	8.39e-06	-14.173	3.17933	0.00240418	41
14:26204174_A_G	14	26204174	8.42e-06	-7.99835	1.79454	0.00240329	26
6:28828439_C_T	6	28828439	8.45e-06	-9.9621	2.23554	0.00240242	29
6:42139177_C_T	6	42139177	8.6e-06	-8.29088	1.86206	0.00239845	42
6:42128530_T_C	6	42128530	8.85e-06	-8.2862	1.86356	0.00239188	42
6:41170229_G_A	6	41170229	8.88e-06	9.89668	2.22624	0.00239084	41
6:37243437_C_T	6	37243437	9.06e-06	-8.25601	1.85893	0.00238635	37
6:40852878_A_G	6	40852878	9.22e-06	-14.1145	3.18066	0.00238239	41
2:501921_A_G	2	501921	9.77e-06	-7.94824	1.79624	0.00236887	0.5
6:40838716_G_A	6	40838716	9.84e-06	-14.0695	3.18072	0.00236718	41
14:25846511_G_A	14	25846511	9.85e-06	-8.23015	1.86072	0.0023669	26
6:41004596_C_T	6	41004596	9.86e-06	-9.15581	2.07009	0.00236671	41
6:35788711_T_C	6	35788711	9.93e-06	7.90704	1.78837	0.00236505	36

## Sheet: BW_GxE_GEMMA
GEMMA Marker	GEMMA CHR	GEMMA BP	GEMMA P-value	Rounded MB	GEMMA MAF
2:32309352_T_C	2	32309352	5.61768e-07	32	0.105
17:66226039_C_A	17	66226039	6.21891e-07	66	0.026
17:66227095_C_T	17	66227095	6.21891e-07	66	0.026
2:32329120_T_C	2	32329120	1.38941e-06	32	0.107
16:382745_G_T	16	382745	2.71099e-06	0	0.018
6:39945286_C_A	6	39945286	3.16196e-06	40	0.045
17:69173358_A_G	17	69173358	9.8584e-06	69	0.22

## Sheet: BW_GxE_EMMAX
EMMAX Marker	EMMAX CHR	EMMAX BP	EMMAX P-value	Regression Beta	Beta SE	PVE	Rounded MB
2:32309352_T_C	2	32309352	3.23e-06	0.539297	0.282023	0.00345197	32
13:67257434_C_T	13	67257434	6.77e-06	0.64121	0.555034	0.00329122	67
13:67254587_C_T	13	67254587	7.25e-06	0.552794	0.527069	0.00327644	67

## Sheet: WW_GxE_GEMMA
GEMMA Marker	GEMMA CHR	GEMMA BP	GEMMA P-value	Rounded MB	GEMMA MAF
2:18280725_G_A	2	18280725	6.09243e-06	18	0.012
2:18098824_A_C	2	18098824	9.48692e-06	18	0.012

## Sheet: WW_GxE_EMMAX
EMMAX Marker	EMMAX CHR	EMMAX BP	EMMAX P-value	Regression Beta	Beta SE	PVE	Rounded MB
26:7144283_G_T	26	7144283	4.64e-06	-7.39757	2.87887	0.00327635	7

[truncated: 2 more sheets: YW_GxE_GEMMA, YW_GxE_EMMAX]
