# Supplementary material for: Genome-wide association and genotype by environment interactions for growth traits in U.S. Gelbvieh cattle
Source: BMC Genomics. 2019 Dec 4;20:926. doi: 10.1186/s12864-019-6231-y (PMC6892214; doi:10.1186/s12864-019-6231-y)
Supplement: Supplementary file 3 — Additional file 3. Summary of SNP panels used in analyses, including number of SNPs and individuals available before and after filtering. [file 12864_2019_6231_MOESM3_ESM.xlsx]

## Sheet: Sheet1
Assay	nSNPS_start	nSNPs_post_filtering	%SNPS_removed	nAnimals_start	nAnimals_post_filtering	%Animals_removed
GGPHD(C)	139977	137590	0.0171	332	325	0.0211
GGPHD(B)	139977	135892	0.0292	648	631	0.0262
GGP-F250	227234	202539	0.1087	559	557	0.0036
GGP-LDv3(F)	26504	25432	0.0404	2143	2135	0.0037
GGP-LDv3(A)	26504	25549	0.036	776	768	0.0103
GGP-LDv4(C)	30105	29446	0.0219	3043	3010	0.0108
GGP-LDv(D)	30105	29476	0.0209	3092	3044	0.0155
SNP50(C)	58336	50675	0.1313	1111	1065	0.0414
SNP50(A)	58336	50953	0.1266	11	11	0
SNP50(B)	58336	50650	0.1318	3	3	0
GGP90KT	76999	75791	0.0157	859	854	0.0058
HD	777962	750269	0.0356	313	310	0.0096
GGP-ULD	8762	6757	0.2288	191	190	0.0052
